# Supplementary material for: N-Benzoyl-2-nitro­benzene­sulfonamide
Source: Acta Crystallogr Sect E Struct Rep Online. 2012 Jan 11;68(Pt 2):o339. doi: 10.1107/S1600536811055917 (PMC3275024; doi:10.1107/S1600536811055917)
Supplement: Supplementary file 2 [file e-68-0o339-Isup2.hkl]

# 
# h,k,l, Fc-squared, Fo-squared, sigma(Fo-squared) and status flag 
# 
data_I
_shelx_title ' DAS56 PBCA' 
_shelx_refln_list_code          4 
_shelx_F_calc_maximum      190.88 
_exptl_crystal_F_000      1264.00 
_reflns_d_resolution_high  0.8000 
 
loop_ 
 _symmetry_equiv_pos_as_xyz 
 'x, y, z' 
 '-x+1/2, -y, z+1/2' 
 'x+1/2, -y+1/2, -z' 
 '-x, y+1/2, -z+1/2' 
 '-x, -y, -z' 
 'x-1/2, y, -z-1/2' 
 '-x-1/2, y-1/2, z' 
 'x, -y-1/2, z-1/2' 
 
_cell_length_a    12.1127 
_cell_length_b    11.7625 
_cell_length_c    18.7300 
_cell_angle_alpha  90.000 
_cell_angle_beta   90.000 
_cell_angle_gamma  90.000 
 
_shelx_F_squared_multiplier     1.000 
 
loop_ 
 _refln_index_h 
 _refln_index_k 
 _refln_index_l 
 _refln_F_squared_calc 
 _refln_F_squared_meas 
 _refln_F_squared_sigma 
 _refln_observed_status 
   2   0   0    36434.00    37143.32    157.31 o 
   4   0   0     1193.30     1155.30     20.19 o 
   6   0   0      375.21      494.42     10.34 o 
   8   0   0      415.64      331.52     11.03 o 
  10   0   0      214.87      192.46     12.85 o 
  12   0   0       30.50       27.25     13.91 o 
  14   0   0     1088.12     1013.41     24.97 o 
   2   1   0     2809.40     2920.47     12.47 o 
   4   1   0     1325.64     1254.84     27.71 o 
   6   1   0     1036.20      954.89     21.14 o 
   8   1   0      333.06      425.90      6.78 o 
  10   1   0     2591.97     2505.88     34.83 o 
  12   1   0     2582.30     2617.24     55.07 o 
  14   1   0      196.69      178.61     12.33 o 
   0   2   0     1912.48     2137.93     10.64 o 
   2   2   0      118.35      147.18      5.21 o 
   4   2   0     1086.04      915.94     12.47 o 
   6   2   0     1100.91     1086.53     16.51 o 
   8   2   0      105.14       97.57      5.39 o 
  10   2   0      107.91      110.50      8.43 o 
  12   2   0      714.75      740.87     24.40 o 
  14   2   0       19.13        5.46     15.65 o 
   2   3   0     3644.94     3425.79     32.22 o 
   4   3   0     6884.66     7235.11     89.11 o 
   6   3   0     5564.97     5819.98     18.73 o 
   8   3   0     1040.51     1046.62      9.38 o 
  10   3   0      402.60      382.43     10.83 o 
  12   3   0        8.46       11.60      9.59 o 
  14   3   0        0.12        2.11     15.87 o 
   0   4   0     6438.66     6249.04     24.82 o 
   2   4   0     4492.83     4362.74     18.44 o 
   4   4   0     1812.00     1801.79     11.07 o 
   6   4   0      279.93      277.76      6.52 o 
   8   4   0     3741.56     3706.61     38.07 o 
  10   4   0     1621.10     1603.89     25.70 o 
  12   4   0      575.29      575.15     20.66 o 
  14   4   0      330.54      306.17     20.48 o 
   2   5   0    24166.54    24526.37    193.99 o 
   4   5   0    13321.92    13532.67    104.81 o 
   6   5   0     1460.23     1420.09     12.19 o 
   8   5   0      132.27      123.55      8.50 o 
  10   5   0       83.43       77.15     13.09 o 
  12   5   0     1036.69     1059.05     25.49 o 
  14   5   0      105.36      104.32     19.42 o 
   0   6   0    13829.05    13498.52     78.57 o 
   2   6   0       14.46        8.52      3.86 o 
   4   6   0       10.17        2.59      4.77 o 
   6   6   0        0.58       -5.03      5.99 o 
   8   6   0     2289.73     2284.31     27.41 o 
  10   6   0      122.69      110.25     14.52 o 
  12   6   0       18.91       22.84     16.24 o 
   2   7   0      449.33      418.98     13.79 o 
   4   7   0        4.15        0.94      5.06 o 
   6   7   0     1217.75     1239.48     36.67 o 
   8   7   0      154.74      152.76     13.32 o 
  10   7   0       63.54       93.37     15.79 o 
  12   7   0      446.37      488.20     22.45 o 
   0   8   0      411.61      372.75     14.70 o 
   2   8   0      633.47      649.29     11.82 o 
   4   8   0     2151.29     2081.04     23.82 o 
   6   8   0        0.30       -4.92      7.43 o 
   8   8   0      156.63      126.86     13.99 o 
  10   8   0       79.99       53.83     14.94 o 
  12   8   0        4.62        6.98     17.97 o 
   2   9   0      535.58      536.91     24.71 o 
   4   9   0     1799.13     1796.48     44.09 o 
   6   9   0       21.13        8.00      8.77 o 
   8   9   0        1.00       -0.91     12.92 o 
  10   9   0       22.87        0.08     17.03 o 
   0  10   0     2146.40     2153.57     28.61 o 
   2  10   0     1690.57     1737.87     27.33 o 
   4  10   0      275.37      179.09     10.62 o 
   6  10   0        0.72        7.60     17.15 o 
   8  10   0      643.75      747.15     24.05 o 
  10  10   0      244.49      240.82     23.17 o 
   2  11   0      117.78      125.59     18.70 o 
   4  11   0      746.87      760.32     67.09 o 
   6  11   0      109.32       98.65     20.43 o 
   8  11   0       12.67       20.37     21.31 o 
  10  11   0      519.47      794.76     30.82 o 
   0  12   0      919.37      975.73     26.67 o 
   2  12   0       52.93       72.75     18.75 o 
   4  12   0      369.35      363.15     72.33 o 
   6  12   0      269.57      262.04     23.29 o 
   8  12   0      369.42      385.42     27.42 o 
   2  13   0        1.36      -21.80     21.80 o 
   4  13   0       31.08        2.02     15.62 o 
   6  13   0        0.52       13.43     23.74 o 
   0  14   0      837.03      965.21     31.97 o 
   2  14   0      209.32      231.77     13.50 o 
   4  14   0      132.24       42.68     25.13 o 
   1   1   1     5624.02     5936.46     14.97 o 
   2   1   1     1113.67     1200.47      7.81 o 
   3   1   1       51.45       33.82      1.85 o 
   4   1   1       98.96      106.24      2.61 o 
   5   1   1      109.88      126.79      5.69 o 
   6   1   1        1.37        1.91      2.48 o 
   7   1   1     1779.95     1751.39     15.53 o 
   8   1   1      622.38      627.13     10.41 o 
   9   1   1     2204.34     2125.44     23.54 o 
  10   1   1      324.11      314.25      7.83 o 
  11   1   1       36.79       26.98      6.08 o 
  12   1   1      164.92      187.60      8.15 o 
  13   1   1      171.25      155.09     11.42 o 
  14   1   1       16.00        2.00      9.12 o 
  15   1   1       77.32       54.35     12.30 o 
   0   2   1       77.96      102.35      2.00 o 
   1   2   1     7955.90     7818.66     23.05 o 
   2   2   1    18381.02    18580.46     50.12 o 
   3   2   1    20874.42    21899.04     50.10 o 
   4   2   1      200.23      193.12      4.49 o 
   5   2   1     2092.81     2022.40      8.95 o 
   6   2   1       90.41       96.54      2.88 o 
   7   2   1      137.44      123.46      3.35 o 
   8   2   1      907.68      937.21      7.15 o 
   9   2   1      686.04      602.17      6.72 o 
  10   2   1      393.77      376.21      6.47 o 
  11   2   1     2346.90     2398.49     14.38 o 
  12   2   1       84.82      116.81      8.43 o 
  13   2   1      680.68      689.45     12.26 o 
  14   2   1        6.72       -8.63      8.82 o 
   1   3   1    17741.43    17375.20     48.70 o 
   2   3   1     3802.18     3997.91     30.83 o 
   3   3   1     6932.24     7514.96     20.41 o 
   4   3   1     1520.34     1742.51     12.31 o 
   5   3   1      660.11      677.07      5.60 o 
   6   3   1       48.92       35.81      3.15 o 
   7   3   1     1568.55     1560.82      8.67 o 
   8   3   1       48.63       48.12      3.94 o 
   9   3   1     4008.57     3983.23     18.45 o 
  10   3   1      618.80      607.65     13.86 o 
  11   3   1      453.83      432.26     12.70 o 
  12   3   1      398.69      350.20      9.96 o 
  13   3   1       21.82       25.37     10.50 o 
  14   3   1      162.04      132.37     12.51 o 
   0   4   1       82.04       74.27      3.04 o 
   1   4   1      581.08      551.04      7.89 o 
   2   4   1       29.98       27.75      1.68 o 
   3   4   1     3527.08     3632.43     17.88 o 
   4   4   1     1508.75     1711.53     14.70 o 
   5   4   1     5124.72     5374.40     16.94 o 
   6   4   1        2.30        1.84      2.96 o 
   7   4   1      373.78      378.18      7.35 o 
   8   4   1        6.21        1.04      5.13 o 
   9   4   1      185.64      183.53      6.30 o 
  10   4   1      449.03      421.73     12.85 o 
  11   4   1      407.83      404.26     20.85 o 
  12   4   1       25.09       39.13     11.18 o 
  13   4   1        0.12       -8.11     10.74 o 
  14   4   1       18.71       16.79     12.28 o 
   1   5   1     3058.34     3300.50     23.96 o 
   2   5   1      614.76      633.77     17.94 o 
   3   5   1     2627.71     2880.65     12.63 o 
   4   5   1     1769.15     1966.52     14.90 o 
   5   5   1      258.78      269.97      4.67 o 
   6   5   1       12.29        9.21      3.81 o 
   7   5   1      416.94      415.04      8.27 o 
   8   5   1      818.97      826.50     11.71 o 
   9   5   1      143.31      111.34      9.61 o 
  10   5   1        7.60        1.29      8.64 o 
  11   5   1      338.44      311.29     12.22 o 
  12   5   1        4.26       47.82     29.34 o 
  13   5   1        2.97       -8.34     11.57 o 
  14   5   1       33.65        2.40     15.98 o 
   0   6   1      973.44      944.24     18.42 o 
   1   6   1        9.80        5.07      1.60 o 
   2   6   1       22.93       25.28      2.99 o 
   3   6   1     1314.05     1088.83     12.78 o 
   4   6   1      550.82      522.55      5.93 o 
   5   6   1      549.64      492.46      5.88 o 
   6   6   1      135.53      142.75      4.87 o 
   7   6   1      113.38      121.38      5.49 o 
   8   6   1       22.58       21.94      6.71 o 
   9   6   1      145.54      142.52      9.71 o 
  10   6   1        1.53       -3.05     12.08 o 
  11   6   1      271.64      267.29     16.03 o 
  12   6   1        8.66       11.05     11.16 o 
  13   6   1      307.63      309.90     14.98 o 
   1   7   1     2460.81     2488.63     19.13 o 
   2   7   1        1.60       -2.92      2.92 o 
   3   7   1      295.15      308.86      4.68 o 
   4   7   1     1029.66     1022.81     15.22 o 
   5   7   1       85.86       81.01      4.29 o 
   6   7   1      249.26      229.68      8.43 o 
   7   7   1      401.31      370.10     10.52 o 
   8   7   1        2.95        9.86      7.17 o 
   9   7   1     1521.32     1549.21     26.60 o 
  10   7   1      578.12      541.89     14.22 o 
  11   7   1        1.25        6.22     10.84 o 
  12   7   1       99.60      104.72     19.47 o 
  13   7   1      377.22      362.96     16.05 o 
   0   8   1      933.98      783.37     12.15 o 
   1   8   1      136.33      120.20      6.27 o 
   2   8   1      253.86      225.02      5.93 o 
   3   8   1     2105.06     2030.01     16.59 o 
   4   8   1      134.59      119.52      5.15 o 
   5   8   1     1012.84      931.59     18.55 o 
   6   8   1       22.03        7.39      4.90 o 
   7   8   1        7.24       -2.35      6.08 o 
   8   8   1      104.87      101.51     10.25 o 
   9   8   1       36.20       42.58      9.37 o 
  10   8   1        0.11        3.51     10.51 o 
  11   8   1      363.73      356.17     14.48 o 
  12   8   1       77.41       43.98     12.98 o 
   1   9   1     1988.93     2003.68     13.93 o 
   2   9   1     1107.41     1069.65     12.24 o 
   3   9   1      477.37      453.93     13.38 o 
   4   9   1      784.03      791.61     15.21 o 
   5   9   1      511.80      420.52      8.24 o 
   6   9   1      128.51       99.87     13.71 o 
   7   9   1       41.16       55.08      7.63 o 
   8   9   1      143.20      162.55      9.20 o 
   9   9   1      230.17      220.24     10.22 o 
  10   9   1       22.55        8.89     11.80 o 
  11   9   1        0.37        1.19     18.14 o 
   0  10   1     1064.74     1086.12     16.49 o 
   1  10   1      116.50      113.36     12.80 o 
   2  10   1     1392.17     1385.59     31.59 o 
   3  10   1       38.90       19.89     13.81 o 
   4  10   1      240.56      214.61      7.68 o 
   5  10   1      253.68      274.44      7.94 o 
   6  10   1      201.84      164.96     14.30 o 
   7  10   1       42.81       31.85     13.17 o 
   8  10   1       12.41       56.58     27.16 o 
   9  10   1        0.60       22.10     19.21 o 
  10  10   1      356.08      479.37     25.05 o 
  11  10   1       71.69      153.65     24.33 o 
   1  11   1      376.08      384.91     13.49 o 
   2  11   1       11.17       19.90     13.08 o 
   3  11   1      321.53      280.42      8.63 o 
   4  11   1        6.58       11.34      7.34 o 
   5  11   1      548.07      495.23     22.76 o 
   6  11   1       17.39       -4.28      9.11 o 
   7  11   1       25.21       59.27     20.07 o 
   8  11   1       39.76       35.39     28.23 o 
   9  11   1        1.81       31.46     36.90 o 
  10  11   1        5.79       55.23     17.88 o 
   0  12   1      660.71      741.10     27.35 o 
   1  12   1      224.90      218.09     14.70 o 
   2  12   1      611.91      645.67     22.34 o 
   3  12   1        3.57        2.90      7.15 o 
   4  12   1       11.14        4.88      7.66 o 
   5  12   1       94.46      119.24     11.97 o 
   6  12   1       16.64       -2.76     21.57 o 
   8  12   1        0.85        8.47     22.86 o 
   1  13   1      503.50      571.07     18.09 o 
   2  13   1       61.00       68.29     13.98 o 
   3  13   1      133.17       98.10     12.03 o 
   4  13   1       17.77        1.17     10.54 o 
   5  13   1        0.62       11.29     15.71 o 
   6  13   1       16.15       36.78     37.45 o 
   7  13   1      229.18      321.74     60.10 o 
   0  14   1      214.38      340.06     32.53 o 
   1  14   1       12.33       31.20     17.27 o 
   2  14   1        3.51       54.66     13.31 o 
   3  14   1      140.84       84.81     13.66 o 
   4  14   1       34.49        7.44     12.39 o 
   1   0   2      917.68     1049.14      4.55 o 
   2   0   2    32391.74    33868.00    403.36 o 
   3   0   2      151.81      119.97      3.89 o 
   4   0   2    28925.29    29210.37     65.24 o 
   5   0   2      274.91      298.97      4.90 o 
   6   0   2     2853.36     2681.53     30.71 o 
   7   0   2       32.68       30.96      4.23 o 
   8   0   2      917.13      822.59     10.56 o 
   9   0   2     2528.25     2447.45     45.76 o 
  10   0   2      364.06      363.16     29.10 o 
  11   0   2     2061.32     1982.16     37.24 o 
  12   0   2      820.93      850.11     20.93 o 
  13   0   2      163.47      148.16     15.64 o 
  14   0   2        9.36        0.53     15.11 o 
  15   0   2       21.70       12.90     16.37 o 
   1   1   2    18720.41    18120.95     27.87 o 
   2   1   2     3324.72     3638.03     45.25 o 
   3   1   2    18490.95    18742.71     56.22 o 
   4   1   2     5250.74     5224.32      9.61 o 
   5   1   2     3708.21     3671.88     22.76 o 
   6   1   2     8771.17     8952.22     46.38 o 
   7   1   2       92.04      102.02      3.72 o 
   8   1   2        7.28        9.23      3.71 o 
   9   1   2     1925.56     1830.02     10.02 o 
  10   1   2      390.95      360.48      7.40 o 
  11   1   2        0.04        0.29      6.95 o 
  12   1   2      602.62      601.22     12.38 o 
  13   1   2      259.33      249.33     12.15 o 
  14   1   2      102.95       99.62     11.58 o 
  15   1   2       89.33       75.25     12.09 o 
   0   2   2    19862.42    19312.85    235.67 o 
   1   2   2     9121.45     9223.71     56.59 o 
   2   2   2      545.90      537.13     14.44 o 
   3   2   2    30175.48    31124.61    150.06 o 
   4   2   2     1493.68     1458.73     15.34 o 
   5   2   2        4.58        5.06      2.56 o 
   6   2   2      176.85      164.39      3.46 o 
   7   2   2       60.60       50.17      3.32 o 
   8   2   2      118.17      101.09      5.63 o 
   9   2   2      265.94      252.67      6.25 o 
  10   2   2       15.74       12.20      5.44 o 
  11   2   2       35.57       40.08      6.48 o 
  12   2   2        9.26       13.32      7.72 o 
  13   2   2       56.29       62.71      8.78 o 
  14   2   2       31.34       21.67     11.03 o 
   1   3   2    14814.02    13950.46     62.56 o 
   2   3   2     3907.27     3748.06     18.65 o 
   3   3   2     4394.68     4569.04     29.36 o 
   4   3   2     4417.90     4555.55     21.50 o 
   5   3   2      164.57      164.21      3.16 o 
   6   3   2     2429.00     2665.76      8.61 o 
   7   3   2      179.60      179.03      4.38 o 
   8   3   2     1449.16     1504.16     10.01 o 
   9   3   2        1.29        1.39      5.59 o 
  10   3   2        2.13       -1.54      6.10 o 
  11   3   2        3.09       -1.12      7.03 o 
  12   3   2        0.97        2.59      7.66 o 
  13   3   2       48.85       40.00     10.55 o 
  14   3   2        1.39       -2.98     15.92 o 
   0   4   2     2681.74     2908.13     42.36 o 
   1   4   2      467.06      471.09      5.96 o 
   2   4   2     1456.85     1588.90     14.98 o 
   3   4   2      612.19      592.24     10.69 o 
   4   4   2      452.99      567.38      7.01 o 
   5   4   2     1669.14     1687.27     15.72 o 
   6   4   2      470.51      421.95      6.30 o 
   7   4   2     1290.65     1256.41     11.23 o 
   8   4   2     4031.28     4033.76     15.05 o 
   9   4   2       24.65       22.19      5.59 o 
  10   4   2      615.86      582.62     10.20 o 
  11   4   2      135.59      136.05     14.13 o 
  12   4   2       26.01       27.11     11.67 o 
  13   4   2       45.17       47.77     11.16 o 
  14   4   2      168.75      145.09     18.97 o 
   1   5   2     4158.53     3840.74     25.74 o 
   2   5   2     3082.31     3005.61     14.09 o 
   3   5   2      903.07      932.82     14.29 o 
   4   5   2     6576.38     6589.93     41.09 o 
   5   5   2     1099.67     1094.96      9.05 o 
   6   5   2       94.48       73.09      4.27 o 
   7   5   2      961.65      949.57      9.93 o 
   8   5   2       50.43       43.68      6.64 o 
   9   5   2      291.32      270.22      8.18 o 
  10   5   2       24.86       10.98      8.62 o 
  11   5   2        0.11        0.19     11.43 o 
  12   5   2      145.95      166.32     24.14 o 
  13   5   2      146.75      139.56     27.88 o 
  14   5   2       90.40       49.58     18.21 o 
   0   6   2      108.51      158.02      7.00 o 
   1   6   2      130.48      113.76      2.41 o 
   2   6   2      502.80      505.61     11.00 o 
   3   6   2      326.29      291.43      6.87 o 
   4   6   2        7.25        3.26      3.25 o 
   5   6   2      639.64      609.85      8.78 o 
   6   6   2     1097.42     1098.78      8.54 o 
   7   6   2     3173.57     3112.50     26.57 o 
   8   6   2     2186.52     2128.09     23.56 o 
   9   6   2        0.16       -5.43      6.89 o 
  10   6   2      300.83      261.68     18.11 o 
  11   6   2     1067.11     1093.70     21.23 o 
  12   6   2      178.21      147.99     23.14 o 
  13   6   2      119.19      124.60     13.54 o 
   1   7   2     5300.61     5192.28     46.79 o 
   2   7   2      175.22      141.53      4.46 o 
   3   7   2        2.47        0.07      3.29 o 
   4   7   2      231.70      225.03      4.69 o 
   5   7   2      398.29      468.92     11.67 o 
   6   7   2       55.53       40.72      5.57 o 
   7   7   2       32.86       34.72      6.52 o 
   8   7   2       53.22       51.93      8.50 o 
   9   7   2      506.04      478.27     36.49 o 
  10   7   2       68.93       46.67     11.59 o 
  11   7   2       16.70       11.61     10.92 o 
  12   7   2       76.84       56.64     18.10 o 
  13   7   2       13.28       20.67     18.45 o 
   0   8   2      336.65      301.71     19.49 o 
   1   8   2       55.25       38.72      4.59 o 
   2   8   2      128.12      105.10      5.50 o 
   3   8   2      150.98      156.13      7.55 o 
   4   8   2       16.58       14.20      4.92 o 
   5   8   2     1122.61     1138.34     23.40 o 
   6   8   2      868.15      857.57     18.68 o 
   7   8   2       54.72       52.72      5.99 o 
   8   8   2      133.05      129.82      7.07 o 
   9   8   2        1.93       -2.00      9.50 o 
  10   8   2       32.10       27.08     10.61 o 
  11   8   2       98.16      115.41     48.53 o 
  12   8   2       12.69       17.06     18.45 o 
   1   9   2       33.78       29.20      7.23 o 
   2   9   2       45.08       29.00      8.29 o 
   3   9   2      794.03      771.65     14.12 o 
   4   9   2      650.78      652.93     19.73 o 
   5   9   2      227.87      212.55     10.19 o 
   6   9   2      487.21      522.26     30.34 o 
   7   9   2      333.69      346.93     14.13 o 
   8   9   2       41.45       28.79      9.65 o 
   9   9   2       23.11       27.85     14.06 o 
  10   9   2       70.44      104.18     10.85 o 
  11   9   2        1.14       16.10     13.47 o 
   0  10   2      305.79      388.08     28.02 o 
   1  10   2     1075.59     1073.30     41.65 o 
   2  10   2      225.09      206.15     10.55 o 
   3  10   2      907.93      905.30     34.39 o 
   4  10   2       71.00       98.62      9.04 o 
   5  10   2      150.30      176.24      9.46 o 
   6  10   2       26.40        8.68      8.48 o 
   7  10   2       13.11        5.02     10.38 o 
   8  10   2      401.53      454.83     23.28 o 
   9  10   2       59.30      116.59     21.43 o 
  10  10   2      112.44      244.88     24.18 o 
  11  10   2      117.98      245.39     23.64 o 
   1  11   2      922.40      944.23     14.01 o 
   2  11   2      279.49      249.70      9.09 o 
   3  11   2        0.50        0.31      8.90 o 
   4  11   2      259.80      255.35     15.99 o 
   5  11   2       22.16       42.98     11.65 o 
   6  11   2      348.17      422.38     16.23 o 
   7  11   2      130.67      153.88     33.44 o 
   8  11   2        3.82        7.34     24.35 o 
   9  11   2      496.40      609.63     62.09 o 
   0  12   2       44.16       64.30     13.21 o 
   1  12   2      241.56      289.34     18.32 o 
   2  12   2        9.32       21.92      9.27 o 
   3  12   2      107.11       71.39     11.32 o 
   4  12   2      226.59      228.17     16.67 o 
   5  12   2       54.95       87.35     11.32 o 
   6  12   2        7.90       28.88     34.33 o 
   7  12   2       98.32       66.67     15.76 o 
   8  12   2        0.43       46.71     37.02 o 
   1  13   2       69.87       99.89     14.96 o 
   2  13   2        2.88       17.21     14.71 o 
   3  13   2      294.81      308.51     16.96 o 
   4  13   2       86.74       76.03     17.21 o 
   5  13   2       64.72       67.92     19.74 o 
   6  13   2      126.33      129.42     37.30 o 
   0  14   2        4.71       56.72     24.29 o 
   1  14   2        5.20       -3.48     22.62 o 
   2  14   2        0.74       30.56     28.84 o 
   3  14   2       11.61       -8.38     16.21 o 
   4  14   2       19.04       23.04     16.31 o 
   1   1   3     2317.64     2258.56     12.31 o 
   2   1   3    25423.84    25960.25    112.54 o 
   3   1   3     4391.75     4497.52     33.18 o 
   4   1   3      894.92      850.09     27.93 o 
   5   1   3        5.50       22.72      5.17 o 
   6   1   3       71.31       76.06      3.16 o 
   7   1   3     1846.91     1847.20     19.94 o 
   8   1   3      255.27      256.70      4.91 o 
   9   1   3      406.26      393.63      6.77 o 
  10   1   3      242.67      210.88      8.01 o 
  11   1   3      426.60      413.06     11.34 o 
  12   1   3      246.13      250.11     11.62 o 
  13   1   3        7.30       11.60     10.29 o 
  14   1   3      265.68      284.90     13.20 o 
   0   2   3     7614.20     6609.24     19.87 o 
   1   2   3      189.57      241.81      5.27 o 
   2   2   3     3745.15     4324.60     32.30 o 
   3   2   3    10778.25    10934.87     87.16 o 
   4   2   3      519.96      577.06      3.89 o 
   5   2   3    15048.62    15512.90     32.27 o 
   6   2   3     2855.92     2903.58     21.31 o 
   7   2   3       13.68       13.21      2.81 o 
   8   2   3     3330.16     3249.62     24.18 o 
   9   2   3       69.66       74.30      5.42 o 
  10   2   3     1052.27     1002.64     17.90 o 
  11   2   3        0.92       -6.76      6.76 o 
  12   2   3       19.86        9.58      9.39 o 
  13   2   3       26.91       20.55     10.13 o 
  14   2   3      288.59      292.48     27.19 o 
   1   3   3      590.18      560.59     13.51 o 
   2   3   3     2437.74     2210.78     25.04 o 
   3   3   3      192.87      236.91      2.78 o 
   4   3   3     5198.23     5158.75     24.31 o 
   5   3   3      370.07      352.60      5.25 o 
   6   3   3     1521.80     1424.64      8.23 o 
   7   3   3      205.93      194.80      4.14 o 
   8   3   3     1127.04     1125.71     20.90 o 
   9   3   3      223.78      188.12      8.49 o 
  10   3   3     1328.63     1279.29     13.54 o 
  11   3   3       37.80       30.52      7.28 o 
  12   3   3      742.49      738.71     14.19 o 
  13   3   3        6.69       22.42     14.74 o 
  14   3   3       25.13       16.85     15.99 o 
   0   4   3     1370.25     1220.40     33.21 o 
   1   4   3     5852.80     6054.33     34.52 o 
   2   4   3     1985.65     2178.50     27.07 o 
   3   4   3      850.62      983.59      5.83 o 
   4   4   3     1600.92     1606.30      7.37 o 
   5   4   3      581.33      495.79     11.57 o 
   6   4   3     1285.07     1226.46      7.11 o 
   7   4   3      169.29      161.87      5.03 o 
   8   4   3     3694.71     3660.37     29.28 o 
   9   4   3      165.87      167.68      6.90 o 
  10   4   3     1294.90     1270.75     16.21 o 
  11   4   3        6.80       -0.07      9.59 o 
  12   4   3       33.53       19.38     14.55 o 
  13   4   3       58.38       40.52     15.74 o 
  14   4   3       85.63       95.80     18.26 o 
   1   5   3      127.01      174.21      5.48 o 
   2   5   3     5906.67     6404.06     59.73 o 
   3   5   3        4.15        3.48      2.80 o 
   4   5   3       69.57       81.98      2.81 o 
   5   5   3      226.28      273.12      4.49 o 
   6   5   3      244.51      258.00      6.41 o 
   7   5   3      292.36      306.29      7.57 o 
   8   5   3       31.35       28.73      6.69 o 
   9   5   3       30.04       21.35      6.76 o 
  10   5   3      168.54      156.07      7.81 o 
  11   5   3      275.31      260.15     12.07 o 
  12   5   3       41.01       29.74     16.21 o 
  13   5   3      108.53      136.89     17.82 o 
  14   5   3        0.13       -3.91     17.83 o 
   0   6   3      144.88      158.12      4.67 o 
   1   6   3        0.32        2.73      2.83 o 
   2   6   3      291.27      296.98      6.60 o 
   3   6   3      542.93      481.71     11.77 o 
   4   6   3      492.60      486.59      6.97 o 
   5   6   3      994.79     1014.93      7.95 o 
   6   6   3      590.43      618.66      9.83 o 
   7   6   3        1.08       24.19      7.17 o 
   8   6   3      475.78      492.06     21.39 o 
   9   6   3        0.36       -7.00      7.00 o 
  10   6   3       24.50       22.60      9.96 o 
  11   6   3       11.83       35.28     15.71 o 
  12   6   3        1.11       24.78     16.17 o 
  13   6   3       29.62       38.83     17.42 o 
   1   7   3     2166.78     2315.60     12.06 o 
   2   7   3     3575.14     3525.16     42.09 o 
   3   7   3      114.74      114.88      5.41 o 
   4   7   3      900.62      888.61     19.93 o 
   5   7   3      589.62      590.57      9.93 o 
   6   7   3      804.14      764.23     21.07 o 
   7   7   3     1001.47     1032.50     18.66 o 
   8   7   3        0.49       -1.56      6.09 o 
   9   7   3      319.46      291.08      9.32 o 
  10   7   3       83.88       68.20     15.32 o 
  11   7   3        1.95       13.23     15.98 o 
  12   7   3      225.76      257.77     19.87 o 
  13   7   3       50.95       51.48     18.74 o 
   0   8   3     2602.70     2376.07     17.76 o 
   1   8   3      315.77      307.88      6.89 o 
   2   8   3      463.63      357.46      7.83 o 
   3   8   3        0.23       -6.56      6.56 o 
   4   8   3      318.12      283.15      6.20 o 
   5   8   3      400.70      412.76     17.96 o 
   6   8   3      441.59      437.31     10.00 o 
   7   8   3      112.75      103.42      9.61 o 
   8   8   3      430.23      427.31     12.45 o 
   9   8   3       31.55        2.88     10.62 o 
  10   8   3      389.22      453.91     19.44 o 
  11   8   3       23.86       41.56     17.23 o 
  12   8   3       13.44       33.04     18.04 o 
   1   9   3      499.35      471.51     13.82 o 
   2   9   3       70.07       47.19      6.97 o 
   3   9   3      110.33      102.15      9.38 o 
   4   9   3     1505.48     1467.99     16.73 o 
   5   9   3        5.63       -7.30      9.20 o 
   6   9   3      123.49       92.73     10.55 o 
   7   9   3       60.77       43.91     14.27 o 
   8   9   3      292.23      239.03     14.19 o 
   9   9   3       11.97       15.77     28.22 o 
  10   9   3     1209.03     1425.22     65.80 o 
  11   9   3        2.16       67.11     22.78 o 
   0  10   3     3691.28     3708.52     24.78 o 
   1  10   3      563.53      540.62     17.85 o 
   2  10   3      236.26      205.24      8.46 o 
   3  10   3      418.72      415.98     23.10 o 
   4  10   3      805.89      797.25     16.35 o 
   5  10   3       47.23       62.67      8.87 o 
   6  10   3      125.72       79.37     10.96 o 
   7  10   3        3.65       -7.32     13.00 o 
   8  10   3       16.46        2.27     19.09 o 
   9  10   3      165.01      136.79     22.07 o 
  10  10   3        3.15       -1.28     21.23 o 
   1  11   3      500.06      512.57     12.57 o 
   2  11   3      115.59      112.86      8.58 o 
   3  11   3      130.88      110.90     11.47 o 
   4  11   3       61.89       58.20      9.74 o 
   5  11   3      165.58      207.96     14.21 o 
   6  11   3       38.29       47.60     12.77 o 
   7  11   3        0.00       19.04     14.80 o 
   8  11   3        1.90       10.79     19.53 o 
   9  11   3        4.69       -5.66     20.73 o 
   0  12   3      267.29      207.85     14.58 o 
   1  12   3       51.81       53.84     13.89 o 
   2  12   3       74.93       85.59      8.99 o 
   3  12   3        0.36       -1.80     13.02 o 
   4  12   3       17.00       20.22     11.66 o 
   5  12   3      228.93      232.68     13.22 o 
   6  12   3      264.22      370.06     45.73 o 
   7  12   3      126.44      238.41     19.75 o 
   8  12   3      480.66      671.47     46.11 o 
   1  13   3       26.51       22.62     13.97 o 
   2  13   3      574.14      711.38     41.82 o 
   3  13   3      178.22      194.64     17.09 o 
   4  13   3      360.77      435.79     30.85 o 
   5  13   3        6.76       22.02     13.96 o 
   6  13   3       28.34        3.04     10.84 o 
   0  14   3      128.60      177.50     24.37 o 
   1  14   3        9.54        9.99     28.63 o 
   2  14   3      202.86      128.88     17.17 o 
   3  14   3       38.07       15.03     20.76 o 
   4  14   3       30.10       89.16     13.24 o 
   0   0   4     7110.21     7422.05     35.41 o 
   1   0   4    13970.55    13699.14     47.15 o 
   2   0   4    30561.47    31099.86    166.50 o 
   3   0   4    18220.52    17434.64    117.69 o 
   4   0   4     1481.51     1710.33     12.27 o 
   5   0   4     1216.50     1156.35      9.55 o 
   6   0   4      971.76     1199.66     18.56 o 
   7   0   4      651.64      698.38      8.06 o 
   8   0   4      301.91      313.27      8.15 o 
   9   0   4        4.82        4.50      6.70 o 
  10   0   4      515.87      561.02     15.63 o 
  11   0   4     1530.12     1540.04     23.94 o 
  12   0   4      252.50      231.05     16.06 o 
  13   0   4     1166.75     1178.04     25.00 o 
  14   0   4      120.34      143.48     16.77 o 
   1   1   4     4714.73     4661.49     29.58 o 
   2   1   4    13610.52    14134.90     51.89 o 
   3   1   4       66.57       42.05      1.89 o 
   4   1   4     7509.40     7714.39     27.23 o 
   5   1   4      802.41      864.32      8.72 o 
   6   1   4        2.12        9.97      4.27 o 
   7   1   4     1545.40     1389.11     12.32 o 
   8   1   4      729.02      682.45      7.07 o 
   9   1   4      656.23      661.47      8.92 o 
  10   1   4       20.43       15.05      6.19 o 
  11   1   4      111.24      112.53      9.51 o 
  12   1   4       25.03        4.84      9.61 o 
  13   1   4      501.17      503.78     19.63 o 
  14   1   4       28.84       28.23     11.21 o 
   0   2   4       18.72        9.49      2.58 o 
   1   2   4    13989.68    13871.66     32.32 o 
   2   2   4     4881.01     4946.50     37.40 o 
   3   2   4      866.99      733.03      7.20 o 
   4   2   4     1817.93     1915.50     15.35 o 
   5   2   4      153.65      137.31      4.97 o 
   6   2   4       23.56       17.67      3.30 o 
   7   2   4      265.92      272.49      4.96 o 
   8   2   4       83.69       68.77      4.80 o 
   9   2   4      126.14      108.46      6.19 o 
  10   2   4       15.90        9.98      6.45 o 
  11   2   4        2.83       -6.80      6.80 o 
  12   2   4       11.67        5.67      7.49 o 
  13   2   4       46.88       49.23     11.40 o 
  14   2   4       88.46       79.97     11.40 o 
   1   3   4      919.56      873.11      8.92 o 
   2   3   4      252.43      241.65      4.02 o 
   3   3   4     4874.16     5262.46     48.10 o 
   4   3   4     3508.80     3929.19     28.15 o 
   5   3   4     2161.68     2391.40     15.59 o 
   6   3   4      105.11       91.64      4.10 o 
   7   3   4       35.33       37.61      3.92 o 
   8   3   4       27.29       24.01      8.04 o 
   9   3   4      128.09      122.07      6.69 o 
  10   3   4       14.99        9.42      6.58 o 
  11   3   4      117.65      114.59      7.57 o 
  12   3   4        3.53       -3.80      7.43 o 
  13   3   4        0.10       -7.74     14.38 o 
  14   3   4        2.93        9.65     16.07 o 
   0   4   4     2818.24     3084.28     40.67 o 
   1   4   4      486.51      455.10      3.85 o 
   2   4   4     2005.11     2029.66     41.72 o 
   3   4   4     1919.68     1970.81     13.50 o 
   4   4   4       28.26       40.78      3.17 o 
   5   4   4     1780.78     1822.81     27.46 o 
   6   4   4      451.88      444.70     21.40 o 
   7   4   4     1883.62     1927.33     11.72 o 
   8   4   4      182.48      176.91      6.78 o 
   9   4   4        9.49        8.65      7.92 o 
  10   4   4       12.93        9.06      8.28 o 
  11   4   4      347.21      340.30     15.19 o 
  12   4   4       60.98       64.78     14.65 o 
  13   4   4       19.84       32.35     16.10 o 
  14   4   4        6.03       12.52     16.54 o 
   1   5   4     2903.69     2571.13     20.89 o 
   2   5   4     5072.13     5249.31     48.64 o 
   3   5   4       23.28       31.83      2.17 o 
   4   5   4      289.74      303.66      6.86 o 
   5   5   4     6193.80     6164.85     51.01 o 
   6   5   4     1169.34     1190.56     10.42 o 
   7   5   4     2967.81     3026.41     19.54 o 
   8   5   4     1139.50     1099.34     14.06 o 
   9   5   4     1800.24     1882.55     24.30 o 
  10   5   4        0.49        6.22      8.79 o 
  11   5   4      173.11      162.86     12.64 o 
  12   5   4      149.76      126.53     16.19 o 
  13   5   4        5.81       14.47     16.86 o 
   0   6   4      337.76      378.70      5.81 o 
   1   6   4      755.96      811.80      9.48 o 
   2   6   4       11.72       17.17      2.97 o 
   3   6   4       41.37       25.66      3.07 o 
   4   6   4     1085.16     1096.15     24.70 o 
   5   6   4      924.30      849.46     21.69 o 
   6   6   4        3.40        9.86      5.99 o 
   7   6   4     1390.51     1342.51     35.84 o 
   8   6   4       13.26       -1.09      7.10 o 
   9   6   4       44.78       24.07      8.63 o 
  10   6   4      957.95      946.27     28.67 o 
  11   6   4      675.56      747.56     22.18 o 
  12   6   4        3.61       -2.77     15.38 o 
  13   6   4      247.77      278.31     20.76 o 
   1   7   4     3177.34     3175.12     15.94 o 
   2   7   4     1754.29     1686.19     24.40 o 
   3   7   4        2.82        5.93      5.67 o 
   4   7   4        0.36        2.92      5.09 o 
   5   7   4      362.99      383.26      8.10 o 
   6   7   4      255.94      237.20      7.84 o 
   7   7   4      546.54      563.01     13.10 o 
   8   7   4      695.98      787.05     17.87 o 
   9   7   4       19.73       21.71      7.60 o 
  10   7   4      584.56      611.97     22.57 o 
  11   7   4       53.58       46.76     15.93 o 
  12   7   4       21.48       12.67     17.10 o 
  13   7   4       10.98       45.16     18.51 o 
   0   8   4      220.27      215.97     10.14 o 
   1   8   4      234.23      246.52     11.37 o 
   2   8   4      247.94      259.98      7.03 o 
   3   8   4      178.47      183.56      7.41 o 
   4   8   4        3.24        5.17      6.11 o 
   5   8   4      322.64      292.01      8.31 o 
   6   8   4      413.49      416.07      9.43 o 
   7   8   4       96.62       96.74      8.06 o 
   8   8   4       67.46       89.68      8.26 o 
   9   8   4      117.48      109.03     10.37 o 
  10   8   4       79.31      104.88     25.16 o 
  11   8   4       29.83       14.87     16.43 o 
  12   8   4        1.86       16.69     18.45 o 
   1   9   4       28.31       40.31      8.24 o 
   2   9   4       98.89       83.89      6.99 o 
   3   9   4        9.81       -5.09      6.57 o 
   4   9   4      152.85      147.68     10.36 o 
   5   9   4      380.09      377.17     48.50 o 
   6   9   4      226.02      252.22     19.10 o 
   7   9   4      186.58      173.80     15.87 o 
   8   9   4      156.42      146.93      9.09 o 
   9   9   4      641.51      699.72     21.56 o 
  10   9   4        5.70       68.27     24.02 o 
  11   9   4      130.16      194.60     36.13 o 
   0  10   4      544.71      583.81     15.20 o 
   1  10   4      286.40      260.12     11.00 o 
   2  10   4      211.42      158.47      8.31 o 
   3  10   4     2950.25     3326.29     88.06 o 
   4  10   4        6.93       14.27      8.51 o 
   5  10   4      582.96      581.44     29.58 o 
   6  10   4      140.96      155.94     20.47 o 
   7  10   4      126.81      112.32     11.63 o 
   8  10   4       21.04        3.62     11.51 o 
   9  10   4       57.37      -15.69     19.83 o 
   1  11   4        0.20       12.79     10.08 o 
   2  11   4      538.82      547.05     19.47 o 
   3  11   4      176.80      145.51     10.09 o 
   4  11   4        0.74        3.52     11.11 o 
   5  11   4       94.14      130.54     14.09 o 
   6  11   4       86.06       52.58     19.65 o 
   7  11   4      731.90      834.95     22.79 o 
   8  11   4        1.90       11.30     20.41 o 
   9  11   4      325.90      390.47     25.32 o 
   0  12   4       36.85       -7.31     19.33 o 
   1  12   4        0.96        2.09      8.47 o 
   2  12   4       62.21       56.35     15.69 o 
   3  12   4      454.07      471.81     16.54 o 
   4  12   4      124.23      113.75     22.95 o 
   5  12   4      562.93      641.90     18.19 o 
   6  12   4      146.65      170.75     12.78 o 
   7  12   4      206.11      246.69     17.16 o 
   8  12   4       89.10      183.84     17.66 o 
   1  13   4       28.26       26.60     12.11 o 
   2  13   4       33.29       91.93     19.31 o 
   3  13   4       14.93       23.29     21.47 o 
   4  13   4       33.94       84.78     11.79 o 
   5  13   4       90.44       27.13     10.93 o 
   6  13   4       37.90        4.73     10.94 o 
   0  14   4       10.68       29.88     21.90 o 
   1  14   4        2.14       29.57     16.44 o 
   2  14   4       95.18       54.84     20.37 o 
   3  14   4       75.17       97.80     19.02 o 
   1   1   5     6403.40     6952.54     32.58 o 
   2   1   5     8156.08     8093.89     52.82 o 
   3   1   5       34.60       29.07      1.94 o 
   4   1   5     1607.05     1511.48     29.27 o 
   5   1   5       14.64        4.28      3.06 o 
   6   1   5       64.37       76.98      3.75 o 
   7   1   5        0.06       -3.27      4.46 o 
   8   1   5       10.80        8.05      4.49 o 
   9   1   5      322.39      304.88     15.23 o 
  10   1   5        6.35        0.42      6.24 o 
  11   1   5      153.24      127.58      7.67 o 
  12   1   5      293.13      277.34     11.41 o 
  13   1   5       24.85       17.36     10.43 o 
  14   1   5       13.97       24.11     11.31 o 
   0   2   5      412.62      316.81      3.91 o 
   1   2   5      737.08      696.11      4.42 o 
   2   2   5     8859.12     8427.46     32.65 o 
   3   2   5      102.96      179.63      3.32 o 
   4   2   5      478.22      483.81     10.32 o 
   5   2   5      151.08      111.50      5.10 o 
   6   2   5      490.81      484.77      6.25 o 
   7   2   5     2143.98     2128.20     28.86 o 
   8   2   5      445.22      431.26     16.04 o 
   9   2   5       10.15        4.87      5.71 o 
  10   2   5      286.61      297.00      8.00 o 
  11   2   5      386.96      348.04      8.94 o 
  12   2   5        6.07       -6.00      7.27 o 
  13   2   5       66.39       73.98     10.84 o 
  14   2   5       49.17       72.46     11.85 o 
   1   3   5        8.90        9.60      2.14 o 
   2   3   5     9801.57     9968.61     75.68 o 
   3   3   5     1862.97     2167.87     15.25 o 
   4   3   5      874.60      799.73     19.64 o 
   5   3   5     6669.29     6822.70     16.93 o 
   6   3   5     3765.18     3843.23     66.86 o 
   7   3   5      530.34      489.96      8.42 o 
   8   3   5       90.52       85.26      7.19 o 
   9   3   5     1210.30     1195.52     32.65 o 
  10   3   5      227.94      208.02      7.60 o 
  11   3   5      330.26      325.92      8.84 o 
  12   3   5      265.18      269.08     11.26 o 
  13   3   5       25.63       23.16     14.39 o 
  14   3   5      123.31      158.34     18.35 o 
   0   4   5       24.36       68.76      5.66 o 
   1   4   5     1452.80     1434.18      4.92 o 
   2   4   5     3215.43     3208.66     23.40 o 
   3   4   5     3259.31     3434.18     27.66 o 
   4   4   5      277.66      263.06      3.19 o 
   5   4   5     1348.30     1518.67     12.31 o 
   6   4   5      867.70      814.01     32.20 o 
   7   4   5     1464.28     1413.80     25.07 o 
   8   4   5      403.53      377.08      7.65 o 
   9   4   5      413.24      386.41     41.69 o 
  10   4   5      722.89      759.36     26.31 o 
  11   4   5      109.51       99.38     14.12 o 
  12   4   5       41.54       36.11     13.49 o 
  13   4   5        0.36      -14.97     14.97 o 
  14   4   5       60.21       74.69     18.16 o 
   1   5   5      189.63      174.11      4.02 o 
   2   5   5        2.66        1.37      2.26 o 
   3   5   5       91.92      106.65      4.61 o 
   4   5   5      839.74      970.69     15.73 o 
   5   5   5      139.50      129.81      7.55 o 
   6   5   5       84.98       86.18      7.63 o 
   7   5   5     1089.96     1101.20     26.28 o 
   8   5   5      394.36      404.86     10.13 o 
   9   5   5      817.61      823.64     24.01 o 
  10   5   5        0.00        1.53      8.87 o 
  11   5   5      101.13      102.11     10.46 o 
  12   5   5       33.45       19.15     15.27 o 
  13   5   5      118.91      106.53     17.35 o 
   0   6   5     6099.96     6527.62     21.15 o 
   1   6   5       22.73       16.02      2.91 o 
   2   6   5     2097.79     2220.70     32.39 o 
   3   6   5      390.24      412.63      4.73 o 
   4   6   5       31.02       23.26      6.78 o 
   5   6   5       97.59      115.86      8.04 o 
   6   6   5        1.11       -6.28      6.28 o 
   7   6   5       15.84       21.31      7.00 o 
   8   6   5      218.04      214.28     13.52 o 
   9   6   5       33.52       37.10      7.80 o 
  10   6   5        8.04       11.47      9.62 o 
  11   6   5        0.20       26.20     10.26 o 
  12   6   5       25.10       -1.41     15.73 o 
  13   6   5        1.89        2.44     17.20 o 
   1   7   5      761.45      809.52     15.35 o 
   2   7   5      122.78      116.59      5.11 o 
   3   7   5        9.04        6.66      5.95 o 
   4   7   5      430.32      435.11     10.37 o 
   5   7   5       36.66       22.19      8.70 o 
   6   7   5        0.54       -1.67      6.74 o 
   7   7   5     2509.91     2622.53     37.05 o 
   8   7   5       16.70       29.53      7.51 o 
   9   7   5      214.90      197.36      9.71 o 
  10   7   5      522.92      553.13     13.89 o 
  11   7   5       63.43       49.33     15.99 o 
  12   7   5      167.90      183.66     18.74 o 
   0   8   5     4544.62     4469.42     31.79 o 
   1   8   5     1074.51     1073.70     22.65 o 
   2   8   5     3509.25     3370.83     36.49 o 
   3   8   5      504.32      515.32     19.45 o 
   4   8   5      170.51      155.89      9.47 o 
   5   8   5      389.14      370.02     13.15 o 
   6   8   5      241.77      256.76      9.42 o 
   7   8   5      731.99      671.79     17.40 o 
   8   8   5      187.78      233.62      9.36 o 
   9   8   5       46.66       40.47      8.33 o 
  10   8   5      123.07      137.19      9.64 o 
  11   8   5      340.89      321.03     19.45 o 
  12   8   5       12.54       -1.29     17.48 o 
   1   9   5     3866.89     3770.19     22.02 o 
   2   9   5      145.90      157.02      7.45 o 
   3   9   5        7.20      -10.36     10.36 o 
   4   9   5      195.66      184.51     10.77 o 
   5   9   5      487.16      490.48     43.81 o 
   6   9   5     1870.51     1966.02     42.28 o 
   7   9   5       59.18       40.14      8.15 o 
   8   9   5      163.60      150.45      9.43 o 
   9   9   5       55.33       87.25     10.54 o 
  10   9   5      217.06      191.48     13.68 o 
  11   9   5        4.00       -1.84     18.14 o 
   0  10   5      505.02      557.39     20.45 o 
   1  10   5      360.11      332.56      9.13 o 
   2  10   5      141.76      115.35      8.10 o 
   3  10   5       66.24       60.42      9.13 o 
   4  10   5       58.11       40.28      9.06 o 
   5  10   5       31.47       23.57     22.82 o 
   6  10   5      103.29      123.02     12.13 o 
   7  10   5       66.16       61.26     17.84 o 
   8  10   5        2.57        3.52     10.77 o 
   9  10   5       35.40       60.53     40.48 o 
   1  11   5      519.35      504.85     18.13 o 
   2  11   5       37.92       56.38      9.61 o 
   3  11   5       16.93       17.68      9.42 o 
   4  11   5       20.08       38.75     15.97 o 
   5  11   5       55.13       41.33      9.74 o 
   6  11   5        0.12        5.11      9.86 o 
   7  11   5       88.00      137.96     20.99 o 
   8  11   5       28.04       23.97     42.51 o 
   9  11   5        1.40       35.41     21.94 o 
   0  12   5        4.76       13.45     19.56 o 
   1  12   5      739.93      758.10     19.47 o 
   2  12   5      211.01      193.57     15.84 o 
   3  12   5      181.16      178.81     13.30 o 
   4  12   5        0.54       12.04     15.50 o 
   5  12   5       77.61       42.31     12.78 o 
   6  12   5      151.98      149.65     28.36 o 
   7  12   5       17.72       74.12     26.35 o 
   8  12   5       40.28       47.26     22.45 o 
   1  13   5       82.42       67.06     12.57 o 
   2  13   5      380.14      362.24     38.07 o 
   3  13   5       15.41       11.93     12.89 o 
   4  13   5      377.76      395.19     15.95 o 
   5  13   5        3.97      -19.74     23.39 o 
   6  13   5       73.59       66.81     16.15 o 
   0  14   5       85.24      105.97     17.04 o 
   1  14   5      113.21       36.65     13.46 o 
   2  14   5      150.28      102.14     30.88 o 
   3  14   5      251.88      339.79     15.72 o 
   0   0   6     8015.54     7673.87     70.77 o 
   1   0   6      498.84      654.31      6.99 o 
   2   0   6     3704.17     3610.06     27.22 o 
   3   0   6     1551.94     1877.07     21.87 o 
   4   0   6     5183.65     5823.88     72.69 o 
   5   0   6     2071.60     2228.25     13.48 o 
   6   0   6       14.64       12.44     10.66 o 
   7   0   6      174.89      192.25      7.12 o 
   8   0   6      158.04      128.90      7.47 o 
   9   0   6      530.62      476.00     10.27 o 
  10   0   6      367.08      344.32     11.01 o 
  11   0   6       10.99       -1.58     12.04 o 
  12   0   6        9.98       17.68     12.92 o 
  13   0   6      209.69      227.60     16.47 o 
  14   0   6       81.31       93.49     16.36 o 
   1   1   6      196.87      188.58      2.47 o 
   2   1   6      274.91      238.25      2.85 o 
   3   1   6    10276.20    10537.68     92.71 o 
   4   1   6      227.63      184.25      2.72 o 
   5   1   6     1920.43     1822.13     16.91 o 
   6   1   6       29.31       18.52      4.76 o 
   7   1   6     1205.10     1165.48      9.69 o 
   8   1   6      499.16      470.70     18.86 o 
   9   1   6      140.74      144.41      6.69 o 
  10   1   6     1269.87     1210.50     12.56 o 
  11   1   6       90.73       83.95      7.44 o 
  12   1   6      584.25      603.87     13.77 o 
  13   1   6        9.72        4.52     10.08 o 
  14   1   6      188.29      194.23     12.52 o 
   0   2   6     1874.54     1815.79     39.44 o 
   1   2   6      477.27      488.79      3.78 o 
   2   2   6     3617.61     3658.31     37.25 o 
   3   2   6     1684.97     1730.87     22.58 o 
   4   2   6       17.83       27.30      2.77 o 
   5   2   6     3195.28     3133.00     12.70 o 
   6   2   6       31.07       18.47      7.02 o 
   7   2   6     1010.42      963.27     15.05 o 
   8   2   6      115.41      112.81      7.23 o 
   9   2   6       84.14       80.87      6.31 o 
  10   2   6      378.58      368.32      8.58 o 
  11   2   6       75.37       59.00      7.22 o 
  12   2   6       45.24       37.60      7.59 o 
  13   2   6      438.12      442.18     18.45 o 
  14   2   6       88.32       89.37     12.00 o 
   1   3   6      972.87     1123.15     15.16 o 
   2   3   6      442.27      400.93      6.98 o 
   3   3   6     1022.92     1259.44     13.66 o 
   4   3   6        8.32       18.09      3.20 o 
   5   3   6     1137.50     1143.97     10.66 o 
   6   3   6        1.68        5.06      4.37 o 
   7   3   6        9.71        0.60      6.78 o 
   8   3   6        7.37       17.75      6.90 o 
   9   3   6      164.56      150.12      9.15 o 
  10   3   6        1.72        2.81      6.40 o 
  11   3   6      108.93      102.77      7.72 o 
  12   3   6       16.60       16.01      9.54 o 
  13   3   6       31.79        3.85     12.98 o 
  14   3   6       10.35       17.03     16.04 o 
   0   4   6     6966.67     7553.97     22.10 o 
   1   4   6       84.88       97.61      2.70 o 
   2   4   6       84.20       55.81      2.52 o 
   3   4   6       12.69       19.88      2.34 o 
   4   4   6     2367.32     2419.92     21.81 o 
   5   4   6        7.47        5.45      6.14 o 
   6   4   6       26.38       26.29      6.72 o 
   7   4   6      409.36      415.54      9.38 o 
   8   4   6      279.42      250.93      7.24 o 
   9   4   6      518.35      538.62     40.78 o 
  10   4   6      358.17      369.04     11.52 o 
  11   4   6      280.36      274.22     11.60 o 
  12   4   6        6.73       10.67      9.89 o 
  13   4   6      119.14      103.20     16.33 o 
  14   4   6       28.95       25.07     17.08 o 
   1   5   6     2852.82     2837.21     18.54 o 
   2   5   6     2201.45     2101.47     11.52 o 
   3   5   6     1953.41     1842.55     26.84 o 
   4   5   6      959.21      921.21     10.80 o 
   5   5   6       16.22       11.81      6.70 o 
   6   5   6      583.97      525.57     12.74 o 
   7   5   6      368.78      365.49     10.04 o 
   8   5   6        0.12       -3.58      6.93 o 
   9   5   6      126.52      105.51      9.25 o 
  10   5   6      524.40      566.50     13.13 o 
  11   5   6      131.70      146.51     11.43 o 
  12   5   6       22.70        9.72     11.65 o 
  13   5   6       23.33       14.96     16.09 o 
   0   6   6     6303.32     5948.93     75.40 o 
   1   6   6      564.74      640.01      7.22 o 
   2   6   6      273.22      211.44      3.68 o 
   3   6   6       74.36       66.38      4.11 o 
   4   6   6        2.76        1.77      7.17 o 
   5   6   6      742.38      721.58     12.55 o 
   6   6   6      308.55      297.51      9.82 o 
   7   6   6      217.10      206.84     14.45 o 
   8   6   6     1225.29     1270.05     15.15 o 
   9   6   6      517.93      528.10     16.90 o 
  10   6   6      726.57      775.91     15.09 o 
  11   6   6      396.23      404.21     13.07 o 
  12   6   6      186.78      167.73     17.29 o 
  13   6   6      177.04      141.52     18.66 o 
   1   7   6       20.87       20.83      3.95 o 
   2   7   6     2403.60     2401.24     50.16 o 
   3   7   6      596.57      605.85     11.50 o 
   4   7   6     2320.59     2381.85     29.26 o 
   5   7   6      553.32      556.53     45.15 o 
   6   7   6        1.24       -6.36      8.67 o 
   7   7   6      149.10      178.65     11.05 o 
   8   7   6        9.16        4.00      7.71 o 
   9   7   6        0.07       -6.74      7.78 o 
  10   7   6      823.21      882.67     16.06 o 
  11   7   6       17.70       11.25     10.36 o 
  12   7   6      136.04      119.69     18.06 o 
   0   8   6        0.00        8.60     11.76 o 
   1   8   6       56.51       70.33      6.39 o 
   2   8   6        1.05       14.01      8.65 o 
   3   8   6        0.01        8.96      8.53 o 
   4   8   6       40.31       24.17      8.88 o 
   5   8   6      161.09      151.25     10.23 o 
   6   8   6      305.30      282.87     12.91 o 
   7   8   6        2.10        4.25      7.64 o 
   8   8   6        0.01       -5.26     11.76 o 
   9   8   6      148.52       94.11     14.33 o 
  10   8   6      113.12      105.37     11.07 o 
  11   8   6      185.36      187.13     18.73 o 
  12   8   6       15.06        5.76     17.07 o 
   1   9   6      142.78      168.62      7.84 o 
   2   9   6      244.33      184.69     10.98 o 
   3   9   6      106.94       76.83      9.76 o 
   4   9   6        1.18       -9.54      9.54 o 
   5   9   6       89.80       56.60     10.43 o 
   6   9   6      288.86      305.37     15.53 o 
   7   9   6      365.87      380.92     28.59 o 
   8   9   6        3.01        4.66      8.51 o 
   9   9   6        0.20       -4.17      9.84 o 
  10   9   6       20.90       15.84     12.61 o 
  11   9   6        3.05      -12.97     17.58 o 
   0  10   6      910.62      862.34     22.48 o 
   1  10   6      668.98      702.80     18.99 o 
   2  10   6      683.21      664.27     23.35 o 
   3  10   6      154.11      143.72     10.89 o 
   4  10   6        0.47      -10.22     10.38 o 
   5  10   6       45.32       20.57     10.78 o 
   6  10   6      529.75      598.11     56.99 o 
   7  10   6       21.27       14.48     31.43 o 
   8  10   6      317.18      382.06     44.79 o 
   9  10   6        1.17       35.25     11.97 o 
  10  10   6      139.57      197.99     22.91 o 
   1  11   6      450.59      464.34     32.51 o 
   2  11   6     1501.99     1698.11     28.38 o 
   3  11   6       65.34       91.77     11.02 o 
   4  11   6      587.95      662.59     17.15 o 
   5  11   6       91.90       68.05     10.32 o 
   6  11   6      321.48      360.57     14.52 o 
   7  11   6       88.34       92.03     12.88 o 
   8  11   6       65.35       64.32     28.38 o 
   9  11   6      110.60      181.27     14.50 o 
   0  12   6     1282.08     1237.31    104.69 o 
   1  12   6        1.75       24.95     24.54 o 
   2  12   6        0.63      -10.33     10.33 o 
   3  12   6       22.62       27.82     14.33 o 
   4  12   6      125.53      120.04     13.24 o 
   5  12   6      207.42      229.76     23.98 o 
   6  12   6      302.76      332.62     15.20 o 
   7  12   6       22.15       31.30     16.31 o 
   1  13   6        0.22        1.83     25.05 o 
   2  13   6        4.24       34.74     27.50 o 
   3  13   6       25.98       33.70     21.95 o 
   4  13   6       98.49      114.14     23.50 o 
   5  13   6        6.73       18.99     42.27 o 
   0  14   6      180.35      141.56     18.23 o 
   2  14   6      120.91      147.14     54.90 o 
   1   1   7     4143.77     3969.72     13.15 o 
   2   1   7       92.91      120.39      2.63 o 
   3   1   7     2354.85     2363.72     23.03 o 
   4   1   7       82.38       70.63      2.67 o 
   5   1   7      293.59      258.09      4.03 o 
   6   1   7        3.94        1.12      4.61 o 
   7   1   7       61.83       47.82      5.67 o 
   8   1   7       24.06       23.29      7.50 o 
   9   1   7       12.09        7.83      6.23 o 
  10   1   7       32.53       37.73     10.68 o 
  11   1   7      632.79      626.68     11.11 o 
  12   1   7      304.57      307.61     16.77 o 
  13   1   7       57.36       45.32     10.50 o 
  14   1   7       63.32       54.25     11.55 o 
   0   2   7     8536.56     8961.17     80.30 o 
   1   2   7       22.33       34.53      2.57 o 
   2   2   7      662.06      666.60     13.04 o 
   3   2   7       42.24       21.00      3.10 o 
   4   2   7     4197.72     4180.64     49.58 o 
   5   2   7      431.34      327.78      4.80 o 
   6   2   7     1277.73     1255.93     11.30 o 
   7   2   7      606.83      577.49     36.93 o 
   8   2   7      308.10      303.59     13.33 o 
   9   2   7      191.65      164.36      7.23 o 
  10   2   7      105.06       94.16      7.06 o 
  11   2   7      313.70      316.69      9.22 o 
  12   2   7      204.59      212.10     10.44 o 
  13   2   7      195.93      230.49      9.81 o 
  14   2   7        5.72       -1.79     15.90 o 
   1   3   7     3967.14     3793.97     41.31 o 
   2   3   7       71.82       52.58      3.45 o 
   3   3   7     2869.05     2815.83     22.26 o 
   4   3   7     4227.22     4547.15     37.61 o 
   5   3   7      189.97      160.16      5.20 o 
   6   3   7      211.94      211.85     12.81 o 
   7   3   7     2270.81     2189.91     23.92 o 
   8   3   7        9.32       15.46     11.61 o 
   9   3   7      101.71       98.98      6.84 o 
  10   3   7        0.62       -6.50      6.50 o 
  11   3   7        2.04        2.71      7.28 o 
  12   3   7       75.58       71.84     10.45 o 
  13   3   7        5.61       -3.74     18.92 o 
  14   3   7        1.87       -4.87     16.00 o 
   0   4   7     1480.40     1558.90     11.32 o 
   1   4   7     2514.65     2567.72     23.15 o 
   2   4   7        0.00        3.42      2.50 o 
   3   4   7      251.54      193.92      6.79 o 
   4   4   7     1121.36     1179.47     11.06 o 
   5   4   7     2266.87     2325.48     15.15 o 
   6   4   7      202.19      224.36      8.20 o 
   7   4   7      417.26      421.24      9.86 o 
   8   4   7      322.62      311.08     11.31 o 
   9   4   7       23.62       29.20      8.85 o 
  10   4   7      100.92       95.63      9.82 o 
  11   4   7      202.31      197.78     11.26 o 
  12   4   7       55.54       66.35     12.05 o 
  13   4   7      352.41      425.19     34.72 o 
   1   5   7      271.73      240.37      4.42 o 
   2   5   7       61.68       52.71      3.08 o 
   3   5   7       12.22       20.44      4.29 o 
   4   5   7      276.71      239.22      7.85 o 
   5   5   7      880.13      922.39     11.80 o 
   6   5   7       28.42       23.17      7.78 o 
   7   5   7     1068.51     1106.00     39.08 o 
   8   5   7      378.08      351.97     39.73 o 
   9   5   7      622.62      619.70     12.91 o 
  10   5   7      100.05      100.67     21.81 o 
  11   5   7       55.27       54.68     10.44 o 
  12   5   7       17.55       21.90     15.99 o 
  13   5   7       10.99       26.46     11.50 o 
   0   6   7      503.76      466.19      8.31 o 
   1   6   7        2.53        4.82      3.37 o 
   2   6   7       23.61       20.29      3.52 o 
   3   6   7        0.18        5.84      4.87 o 
   4   6   7       40.45       40.89      7.64 o 
   5   6   7       49.74       37.86      8.27 o 
   6   6   7        3.97       14.28      8.58 o 
   7   6   7        8.13        1.06      8.93 o 
   8   6   7      146.34      133.94      9.50 o 
   9   6   7       66.94       85.40     25.16 o 
  10   6   7      288.00      274.73     12.20 o 
  11   6   7      124.63      177.36     21.58 o 
  12   6   7        7.44       -0.03     15.47 o 
  13   6   7       11.30       10.50     16.69 o 
   1   7   7     2372.21     2284.84     34.98 o 
   2   7   7      304.20      257.52     10.23 o 
   3   7   7     5462.16     5568.48    136.94 o 
   4   7   7       21.21       14.86      9.02 o 
   5   7   7       26.06       20.49      8.99 o 
   6   7   7      879.80      875.66     14.07 o 
   7   7   7       40.62       30.24      7.49 o 
   8   7   7       35.18       26.60      7.97 o 
   9   7   7      202.09      208.87     11.17 o 
  10   7   7       83.20       81.61     11.12 o 
  11   7   7        0.46        9.41     12.20 o 
  12   7   7        0.81       16.15     11.62 o 
   0   8   7       21.02       19.45      7.97 o 
   1   8   7      811.09      799.94     33.03 o 
   2   8   7      117.02      131.49     13.28 o 
   3   8   7     1495.79     1601.79     56.29 o 
   4   8   7       26.88       22.16      9.21 o 
   5   8   7      152.26      101.32     10.35 o 
   6   8   7      132.40      114.78     10.56 o 
   7   8   7       12.80       10.96      9.05 o 
   8   8   7       64.13       67.25     10.33 o 
   9   8   7      266.94      241.28     12.11 o 
  10   8   7        8.59        0.85     10.36 o 
  11   8   7      704.14      732.87     16.67 o 
   1   9   7     3249.18     3140.83     32.64 o 
   2   9   7      139.77      126.05     10.82 o 
   3   9   7      472.58      431.30     42.51 o 
   4   9   7      116.12       89.71     10.24 o 
   5   9   7      104.23       99.71     18.39 o 
   6   9   7       29.24       19.81      8.20 o 
   7   9   7      972.99      928.77     15.88 o 
   8   9   7       58.25       69.60     12.86 o 
   9   9   7       84.81       99.69     15.37 o 
  10   9   7        1.28        3.39     23.90 o 
  11   9   7       21.14       20.75     13.77 o 
   0  10   7       17.12       21.63      9.65 o 
   1  10   7      103.49       70.35     10.39 o 
   2  10   7      202.35      182.39     10.99 o 
   3  10   7      271.58      302.21     14.75 o 
   4  10   7      110.50       97.08     11.36 o 
   5  10   7      608.03      592.42     16.94 o 
   6  10   7       86.39       82.13     11.90 o 
   7  10   7       67.29       19.73     11.44 o 
   8  10   7       14.84       23.50     11.86 o 
   9  10   7      103.70      142.79     15.90 o 
  10  10   7        0.04       -8.18     17.34 o 
   1  11   7       29.38       15.12     10.61 o 
   2  11   7       21.83       17.57     10.84 o 
   3  11   7       82.53      101.75     10.45 o 
   4  11   7        1.11       24.29     10.04 o 
   5  11   7       30.17       13.46     11.55 o 
   6  11   7        4.78       36.67     35.68 o 
   8  11   7       39.34       13.65     12.73 o 
   0  12   7        7.23       46.20     14.93 o 
   1  12   7        0.37      -12.05     12.05 o 
   2  12   7       48.53       48.39     12.36 o 
   3  12   7      602.12      639.63     17.92 o 
   4  12   7        9.01       20.83     10.79 o 
   5  12   7      222.74      355.99     20.33 o 
   6  12   7       48.62      109.72     16.31 o 
   7  12   7       58.16       43.12     11.06 o 
   1  13   7      444.51      431.01     40.06 o 
   2  13   7       76.91       76.03     13.61 o 
   3  13   7      118.25      137.08     44.54 o 
   4  13   7       55.44       47.05     12.28 o 
   5  13   7       55.93       22.91     13.42 o 
   0  14   7        0.31      -14.93     15.82 o 
   0   0   8      630.87      754.80     11.98 o 
   1   0   8     2763.78     2907.61      9.93 o 
   2   0   8     1051.64      919.73      5.76 o 
   3   0   8      504.68      412.14     21.28 o 
   4   0   8      305.29      322.46     18.42 o 
   5   0   8      413.03      432.15     14.57 o 
   6   0   8     3129.71     2901.15     25.49 o 
   7   0   8      203.79      191.92     11.92 o 
   8   0   8        2.52        2.93     10.46 o 
   9   0   8     1411.04     1390.37     22.71 o 
  10   0   8      976.35     1055.57     14.83 o 
  11   0   8     1198.05     1229.14     22.80 o 
  12   0   8      205.76      221.65     15.62 o 
  13   0   8      201.55      205.11     16.63 o 
  14   0   8       46.68       46.34     16.04 o 
   1   1   8     3339.13     3358.42      7.24 o 
   2   1   8     2022.87     1997.90     14.09 o 
   3   1   8      479.41      535.85      6.06 o 
   4   1   8        0.72        1.39      3.02 o 
   5   1   8     1536.79     1557.79     28.73 o 
   6   1   8      933.77      930.82     11.01 o 
   7   1   8     1649.96     1667.15     15.13 o 
   8   1   8      546.31      524.56     10.83 o 
   9   1   8      414.24      403.73     15.78 o 
  10   1   8      147.64      135.15      7.63 o 
  11   1   8       24.02       14.55      7.29 o 
  12   1   8      450.69      445.07     10.44 o 
  13   1   8        2.74       17.80     10.06 o 
  14   1   8      239.05      232.62     13.05 o 
   0   2   8      634.12      653.52      6.34 o 
   1   2   8        2.86        4.41      2.70 o 
   2   2   8     1540.41     1559.90     10.91 o 
   3   2   8     3670.53     3701.50     23.22 o 
   4   2   8     4246.02     4724.25     52.27 o 
   5   2   8       23.20       23.12      4.24 o 
   6   2   8       23.45       49.75      9.61 o 
   7   2   8      157.25      132.09      7.02 o 
   8   2   8      108.80      103.23     12.36 o 
   9   2   8       59.48       56.50      8.25 o 
  10   2   8       14.58        8.26      6.76 o 
  11   2   8      119.31      124.22      8.05 o 
  12   2   8        3.23        0.97      9.09 o 
  13   2   8       54.66       51.69      8.64 o 
  14   2   8       28.05       25.72     15.96 o 
   1   3   8     1120.75     1139.48     10.55 o 
   2   3   8      151.14      142.96      4.55 o 
   3   3   8     1169.51     1183.56     17.63 o 
   4   3   8      559.61      574.78     12.46 o 
   5   3   8        5.35        2.88      4.50 o 
   6   3   8      393.15      406.72     13.47 o 
   7   3   8       14.63       19.76     10.85 o 
   8   3   8      603.65      607.00     17.02 o 
   9   3   8       46.05       46.91      8.30 o 
  10   3   8      176.71      156.38      7.81 o 
  11   3   8      327.81      312.80     14.40 o 
  12   3   8       34.31       50.87     10.52 o 
  13   3   8        6.35       12.10     15.02 o 
   0   4   8     1576.39     1793.01     14.20 o 
   1   4   8      467.63      507.24      4.38 o 
   2   4   8       45.73       17.50      3.47 o 
   3   4   8      547.87      556.86     10.80 o 
   4   4   8      224.59      231.67      9.15 o 
   5   4   8      244.89      259.20      8.38 o 
   6   4   8      702.51      671.76     10.44 o 
   7   4   8       72.99       67.41     12.15 o 
   8   4   8     1299.84     1303.55     22.29 o 
   9   4   8      196.67      223.92     42.18 o 
  10   4   8      459.71      452.09     12.68 o 
  11   4   8       68.33       58.20     10.13 o 
  12   4   8       75.97       77.56     10.84 o 
  13   4   8      264.31      340.84     31.74 o 
   1   5   8     3614.99     3528.71     24.30 o 
   2   5   8      512.66      526.42      5.62 o 
   3   5   8      561.71      563.33      9.67 o 
   4   5   8      615.36      604.51     10.54 o 
   5   5   8       46.38       35.37      7.64 o 
   6   5   8      656.69      658.69     11.38 o 
   7   5   8      129.76      133.54     13.12 o 
   8   5   8      371.11      389.96     16.34 o 
   9   5   8      425.39      395.17     11.94 o 
  10   5   8      454.39      462.43     13.19 o 
  11   5   8       48.37       27.69      9.85 o 
  12   5   8      512.18      565.28     14.72 o 
  13   5   8       93.33      109.66     12.44 o 
   0   6   8      102.05       81.02      6.26 o 
   1   6   8      168.77      191.58      4.93 o 
   2   6   8     2391.25     2357.10     36.66 o 
   3   6   8       37.89       35.73      6.71 o 
   4   6   8      265.62      249.84      9.16 o 
   5   6   8      115.53       82.36      8.51 o 
   6   6   8     1149.94     1212.83     30.80 o 
   7   6   8       40.98       46.04     14.96 o 
   8   6   8       15.63       17.40     12.19 o 
   9   6   8      148.49      153.77     10.91 o 
  10   6   8      325.97      368.92     35.33 o 
  11   6   8       80.14       86.78     41.19 o 
  12   6   8        2.98       10.20     16.04 o 
   1   7   8      161.82      137.47      4.60 o 
   2   7   8     1041.24      945.14     36.59 o 
   3   7   8      160.73      170.15     16.08 o 
   4   7   8     1584.07     1653.45     43.49 o 
   5   7   8       18.72        1.24      9.30 o 
   6   7   8     1683.64     1749.38     45.75 o 
   7   7   8        4.21       15.82     17.30 o 
   8   7   8      256.86      226.26     11.30 o 
   9   7   8      208.52      197.31     19.71 o 
  10   7   8       10.83        1.39     11.73 o 
  11   7   8       14.09        5.82     10.70 o 
  12   7   8       27.13       67.55     19.46 o 
   0   8   8       46.77       33.53      8.41 o 
   1   8   8      217.18      205.16     12.75 o 
   2   8   8      117.10      100.63     13.19 o 
   3   8   8       90.18      104.19     13.69 o 
   4   8   8     1014.94     1039.97     53.34 o 
   5   8   8       36.96       27.54     10.20 o 
   6   8   8       90.40       70.84     20.07 o 
   7   8   8       92.64       90.75     13.56 o 
   8   8   8      469.64      481.65     23.07 o 
   9   8   8       15.09        3.79     10.21 o 
  10   8   8        7.52        2.87     11.89 o 
  11   8   8       13.28       17.79     29.10 o 
   1   9   8      641.44      644.77     11.35 o 
   2   9   8      366.68      309.04     16.07 o 
   3   9   8        0.39       -9.08      9.33 o 
   4   9   8      139.68      132.74     13.63 o 
   5   9   8        9.33       15.51     14.98 o 
   6   9   8      154.44      142.02     27.11 o 
   7   9   8        6.68        9.13     10.95 o 
   8   9   8      133.68       89.37     12.64 o 
   9   9   8        6.36      -10.52     10.52 o 
  10   9   8       91.85       98.16     12.07 o 
   0  10   8       42.88       47.96     12.77 o 
   1  10   8       36.90       25.79      7.87 o 
   2  10   8      196.68      173.55     11.37 o 
   3  10   8       37.16       20.54     10.65 o 
   4  10   8       46.16       34.98     18.54 o 
   5  10   8      107.89      136.36     12.51 o 
   6  10   8      887.22      902.87     45.97 o 
   7  10   8       64.32       28.54     21.20 o 
   8  10   8      824.73      873.84     17.70 o 
   9  10   8       30.20       31.66     15.45 o 
   1  11   8      211.37      160.45      9.74 o 
   2  11   8       85.46       83.08     11.72 o 
   3  11   8        5.77        9.38     11.78 o 
   4  11   8      766.85      975.67     20.67 o 
   5  11   8        4.25       22.41     12.21 o 
   6  11   8      252.68      266.55     14.66 o 
   8  11   8        9.89       19.50     15.32 o 
   0  12   8      146.88      119.68     16.85 o 
   1  12   8       71.79       50.91     16.59 o 
   2  12   8     1008.94     1025.95     91.53 o 
   3  12   8        7.38       17.55     12.80 o 
   4  12   8        2.25       -4.42     18.25 o 
   5  12   8       44.46       55.10     11.79 o 
   6  12   8      338.23      463.84     18.86 o 
   7  12   8       11.11        4.64     29.83 o 
   1  13   8      110.39      108.94     21.21 o 
   2  13   8       73.04       79.63     25.66 o 
   3  13   8        9.35       33.61     16.50 o 
   4  13   8       95.13       52.39     12.34 o 
   1   1   9      332.11      363.48      3.27 o 
   2   1   9      637.05      714.65      4.32 o 
   3   1   9       21.40       18.32      2.73 o 
   4   1   9      240.92      191.64      6.19 o 
   5   1   9      347.68      319.95     10.91 o 
   6   1   9      496.67      472.80     15.12 o 
   7   1   9      420.70      458.69     12.49 o 
   8   1   9      476.40      419.91     11.03 o 
   9   1   9      686.16      677.61     18.73 o 
  10   1   9      232.23      220.27     10.57 o 
  11   1   9      100.75       97.30      8.11 o 
  12   1   9        0.12        6.31      7.98 o 
  13   1   9       41.30       38.56     10.42 o 
   0   2   9    14396.50    14464.37    112.11 o 
   1   2   9       17.02       12.61      3.02 o 
   2   2   9     3247.61     3277.37     19.00 o 
   3   2   9       44.91       64.96      3.90 o 
   4   2   9       86.51       96.59      3.82 o 
   5   2   9     1320.73     1283.66     65.58 o 
   6   2   9      229.88      207.77     18.18 o 
   7   2   9      647.54      672.89     16.25 o 
   8   2   9     1521.20     1551.74     23.40 o 
   9   2   9      293.18      296.66     15.28 o 
  10   2   9      268.35      302.80     10.78 o 
  11   2   9      145.65      126.10      8.23 o 
  12   2   9        0.74       -7.97      7.97 o 
  13   2   9        3.62        7.85      8.35 o 
   1   3   9        0.56        5.88      2.98 o 
   2   3   9      185.06      189.17      4.69 o 
   3   3   9      194.56      205.32      6.08 o 
   4   3   9     6665.99     6747.08    142.15 o 
   5   3   9     2704.63     2601.24     46.01 o 
   6   3   9      257.61      278.09     12.48 o 
   7   3   9      219.86      236.97     13.12 o 
   8   3   9      936.66      902.18     19.88 o 
   9   3   9        9.15        7.60     12.36 o 
  10   3   9      198.47      189.85      8.37 o 
  11   3   9      167.82      195.14     16.68 o 
  12   3   9      422.40      457.18     44.56 o 
  13   3   9        0.00       -9.79     10.77 o 
   0   4   9     2065.85     2207.24     43.26 o 
   1   4   9        9.15       11.21      2.90 o 
   2   4   9       17.94        9.89      3.61 o 
   3   4   9     1268.29     1312.34     28.68 o 
   4   4   9      404.96      427.86      8.24 o 
   5   4   9     1218.89     1257.19     14.42 o 
   6   4   9      814.53      801.25     16.99 o 
   7   4   9      341.62      338.40     15.35 o 
   8   4   9      540.50      516.27     17.33 o 
   9   4   9        0.21       23.94     12.94 o 
  10   4   9       10.21        6.81      9.48 o 
  11   4   9       68.79       68.03     10.31 o 
  12   4   9        3.86        9.18     11.04 o 
  13   4   9      205.16      299.88     50.36 o 
   1   5   9       22.92       18.62      3.93 o 
   2   5   9       30.11       29.69      3.53 o 
   3   5   9      710.86      748.08     18.47 o 
   4   5   9       44.86       31.54      7.59 o 
   5   5   9       30.31       35.37      7.90 o 
   6   5   9        7.65       -2.05      8.52 o 
   7   5   9     1606.60     1591.37     24.29 o 
   8   5   9      197.46      219.36     15.14 o 
   9   5   9       17.33       20.97     13.76 o 
  10   5   9       20.85       30.05     10.96 o 
  11   5   9       37.74       25.60     10.48 o 
  12   5   9        0.04      -10.66     10.66 o 
   0   6   9     1137.10     1121.07     17.58 o 
   1   6   9      572.39      566.22     10.64 o 
   2   6   9        4.04        7.87      4.30 o 
   3   6   9      302.49      316.63      8.46 o 
   4   6   9      502.80      545.59     39.18 o 
   5   6   9       96.41       98.97      9.58 o 
   6   6   9      170.34      167.98     13.11 o 
   7   6   9      171.56      135.42     14.10 o 
   8   6   9        9.80       19.26     12.47 o 
   9   6   9       48.02       24.28     16.25 o 
  10   6   9        0.26       -9.69     10.17 o 
  11   6   9        2.30       34.63     15.35 o 
  12   6   9       22.43       12.39     20.36 o 
   1   7   9       51.74       44.13      5.64 o 
   2   7   9     1181.07     1216.27     45.46 o 
   3   7   9      580.30      565.96     17.26 o 
   4   7   9     1190.17     1267.20     49.46 o 
   5   7   9      482.70      482.81     13.07 o 
   6   7   9      232.71      242.85     11.11 o 
   7   7   9      189.20      202.07     15.36 o 
   8   7   9      113.58       78.12     14.14 o 
   9   7   9        0.16       -2.68     10.33 o 
  10   7   9       83.37       50.45     11.21 o 
  11   7   9        7.83       -9.60     11.29 o 
   0   8   9     1514.52     1526.93     64.61 o 
   1   8   9       99.35      110.13      8.76 o 
   2   8   9      752.82      699.94     18.38 o 
   3   8   9      706.31      717.58     19.29 o 
   4   8   9      865.15      797.64     39.90 o 
   5   8   9      810.56      891.80     54.52 o 
   6   8   9       80.47      106.42     10.85 o 
   7   8   9       11.64       19.23     14.17 o 
   8   8   9      744.46      748.14     33.98 o 
   9   8   9       67.53       56.79     10.58 o 
  10   8   9        2.06       23.77     14.97 o 
  11   8   9       60.09       41.70     12.01 o 
   1   9   9      171.51      134.26      8.20 o 
   2   9   9       67.28       50.07     12.81 o 
   3   9   9      336.06      286.72     15.63 o 
   4   9   9      371.58      328.87     12.82 o 
   5   9   9      887.79      938.99     49.77 o 
   6   9   9       39.99       29.54     11.36 o 
   7   9   9      506.37      555.27     15.61 o 
   8   9   9        2.75       15.24     10.47 o 
   9   9   9      210.33      183.35     15.66 o 
  10   9   9       50.76       44.45     11.70 o 
   0  10   9      935.34      764.14     20.92 o 
   1  10   9       14.95       15.10      7.82 o 
   2  10   9       12.36        2.21     10.21 o 
   3  10   9       22.89       10.05     13.61 o 
   4  10   9       25.31       14.06     11.55 o 
   5  10   9      604.90      667.00     72.84 o 
   6  10   9        7.25       17.82     23.73 o 
   7  10   9        1.43       -6.24     11.83 o 
   8  10   9       78.94      136.31     17.50 o 
   9  10   9       67.10       52.31     15.60 o 
   1  11   9        0.03        6.42      9.68 o 
   2  11   9        1.02       -3.92     11.29 o 
   3  11   9       89.19       96.35     12.68 o 
   4  11   9       31.75        6.11     12.32 o 
   5  11   9      139.23      167.40     13.77 o 
   6  11   9       36.06       93.52     35.16 o 
   7  11   9       10.85       12.50     26.96 o 
   8  11   9        8.73       23.22     28.69 o 
   0  12   9      758.94      622.26     21.96 o 
   1  12   9      272.10      249.11     12.80 o 
   2  12   9       12.72       65.22     11.36 o 
   3  12   9      129.42      145.56     14.12 o 
   4  12   9       46.45       57.74     52.71 o 
   5  12   9      246.67      264.89     13.51 o 
   6  12   9        1.00       45.65     28.84 o 
   1  13   9       38.92       44.87     11.04 o 
   2  13   9       81.35       98.48     12.32 o 
   3  13   9       27.89        9.50     16.86 o 
   4  13   9      174.51      158.34     24.41 o 
   0   0  10    13014.27    13527.98     36.72 o 
   1   0  10     2745.65     2893.62     11.17 o 
   2   0  10      971.48     1170.92      7.24 o 
   3   0  10     5695.88     5663.73     82.93 o 
   4   0  10      134.47      140.34      9.86 o 
   5   0  10     5972.73     5530.46     34.55 o 
   6   0  10       12.44       12.38     10.14 o 
   7   0  10       44.16       28.18     11.79 o 
   8   0  10      102.04       97.18     12.88 o 
   9   0  10      327.40      276.23     15.72 o 
  10   0  10       33.68       15.77     12.40 o 
  11   0  10      653.76      669.02     39.52 o 
  12   0  10      154.93      163.78     15.54 o 
  13   0  10      127.60      117.89     16.27 o 
   1   1  10      341.97      325.12      3.38 o 
   2   1  10        0.66        0.32      2.33 o 
   3   1  10       63.49       80.19      3.80 o 
   4   1  10     1455.03     1528.74     23.51 o 
   5   1  10      107.45       69.74      7.07 o 
   6   1  10        1.20       -0.87      6.58 o 
   7   1  10     2247.01     2039.86     22.40 o 
   8   1  10       22.84       13.89      8.35 o 
   9   1  10      673.79      685.20     23.48 o 
  10   1  10       28.86       11.39     12.88 o 
  11   1  10      172.84      182.74      8.88 o 
  12   1  10       10.05        1.32      8.09 o 
  13   1  10        0.39       -3.27     10.36 o 
   0   2  10       16.71       36.77      5.47 o 
   1   2  10       69.36       84.56      2.94 o 
   2   2  10      505.57      592.51      5.74 o 
   3   2  10      327.78      344.59      4.87 o 
   4   2  10       60.84       54.32      3.92 o 
   5   2  10     1246.20     1301.15     15.72 o 
   6   2  10       84.14       85.74     11.17 o 
   7   2  10       91.49       77.47     13.15 o 
   8   2  10      278.67      263.42     14.92 o 
   9   2  10     1168.25     1115.96     22.13 o 
  10   2  10      146.39      177.18     15.37 o 
  11   2  10       72.74       75.05      8.09 o 
  12   2  10       90.52       77.90      8.58 o 
  13   2  10       94.17      102.00     13.15 o 
   1   3  10      918.50     1090.67      7.42 o 
   2   3  10        6.53       10.60      3.67 o 
   3   3  10      268.81      284.03      5.63 o 
   4   3  10      603.79      585.92     14.72 o 
   5   3  10      296.54      343.23     10.55 o 
   6   3  10      250.85      255.10     13.63 o 
   7   3  10     3579.87     3643.64     32.90 o 
   8   3  10      283.81      296.54     15.15 o 
   9   3  10      392.07      409.00     17.47 o 
  10   3  10      380.80      368.42     21.38 o 
  11   3  10       13.73       23.53     10.07 o 
  12   3  10        0.08       -0.72     16.39 o 
  13   3  10        0.67       -9.01     16.09 o 
   0   4  10      355.84      371.32      8.00 o 
   1   4  10       81.45       83.48      4.23 o 
   2   4  10       15.55       20.50      3.89 o 
   3   4  10     1278.90     1233.01      9.30 o 
   4   4  10       83.60       97.62     11.22 o 
   5   4  10     1324.85     1290.54     20.13 o 
   6   4  10      117.67      125.33     12.27 o 
   7   4  10       21.35        5.14     12.27 o 
   8   4  10       17.83        4.00     13.17 o 
   9   4  10      172.30      173.52     15.44 o 
  10   4  10       26.00        7.94     10.04 o 
  11   4  10       20.73       29.53     10.41 o 
  12   4  10       12.16       19.97     15.49 o 
  13   4  10      140.55      211.37     43.29 o 
   1   5  10       84.15       70.41      5.36 o 
   2   5  10      110.34       95.56      4.87 o 
   3   5  10       61.71       60.24      6.46 o 
   4   5  10        1.12       -9.63     11.02 o 
   5   5  10      602.57      629.90     23.46 o 
   6   5  10       62.42       24.87     12.39 o 
   7   5  10     1573.19     1600.39     25.01 o 
   8   5  10       50.13       23.33     13.83 o 
   9   5  10     1348.43     1417.25     25.81 o 
  10   5  10       10.59       14.63     12.21 o 
  11   5  10       47.63       39.59     10.84 o 
   0   6  10      653.14      609.42     22.30 o 
   1   6  10        1.77        3.83      5.27 o 
   2   6  10       81.22       78.59      8.02 o 
   3   6  10     2216.79     2134.36     25.81 o 
   4   6  10      294.78      284.55     15.04 o 
   5   6  10     3827.08     4117.36    125.46 o 
   6   6  10      475.59      480.83     17.73 o 
   7   6  10       76.28       61.18     13.68 o 
   8   6  10      230.72      253.42     16.07 o 
   9   6  10      124.05      118.92     15.80 o 
  10   6  10       30.72       23.86     10.68 o 
  11   6  10      242.61      279.84     24.65 o 
  12   6  10       40.55       17.54     12.10 o 
   1   7  10       82.93       88.62      7.38 o 
   2   7  10       93.66       83.99      6.86 o 
   3   7  10        1.43       -1.49     12.95 o 
   4   7  10     1165.54     1198.32     23.19 o 
   5   7  10        0.21        3.59     12.33 o 
   6   7  10       66.21       76.07     10.41 o 
   7   7  10      164.67      170.31     15.22 o 
   8   7  10        0.02      -14.12     14.12 o 
   9   7  10       72.18       62.81     11.15 o 
  10   7  10       32.04       10.01     10.49 o 
  11   7  10       52.75       49.54     22.23 o 
   0   8  10       65.55       56.22     11.87 o 
   1   8  10       92.20       84.07      8.88 o 
   2   8  10      176.85      175.60     11.64 o 
   3   8  10      269.98      272.11     15.85 o 
   4   8  10      181.15      176.17     15.47 o 
   5   8  10      278.45      254.74     12.03 o 
   6   8  10       98.79      110.21     27.73 o 
   7   8  10       62.74       84.55     15.29 o 
   8   8  10       21.17       19.90     14.71 o 
   9   8  10        2.41        3.81     14.20 o 
  10   8  10        1.59       14.55     18.68 o 
   1   9  10        0.06       -2.87      8.73 o 
   2   9  10       18.58       11.67      9.04 o 
   3   9  10      800.96      732.99     20.34 o 
   4   9  10        0.32        8.95     13.66 o 
   5   9  10      635.31      708.39     39.76 o 
   6   9  10       82.29       96.88     17.36 o 
   7   9  10      248.17      277.60     18.22 o 
   8   9  10        8.31       10.20     10.80 o 
   9   9  10      168.09      158.96     22.75 o 
  10   9  10       22.92       16.14     18.98 o 
   0  10  10        0.62      -11.85     12.89 o 
   1  10  10       27.26       13.94     10.47 o 
   2  10  10        1.15       -4.33      9.29 o 
   3  10  10      587.36      547.09     19.82 o 
   4  10  10       65.87       73.14     15.44 o 
   5  10  10      686.93      738.22     20.43 o 
   6  10  10      139.70      136.12     24.09 o 
   7  10  10       72.73      103.77     19.99 o 
   8  10  10       35.83       68.37     17.15 o 
   1  11  10      493.30      459.37     13.86 o 
   2  11  10      421.49      381.69     13.44 o 
   3  11  10       16.92      -12.06     12.06 o 
   4  11  10      180.41      169.66     17.81 o 
   5  11  10      135.53      162.15     41.22 o 
   6  11  10      153.53      200.49     28.64 o 
   7  11  10      884.15     1067.47    131.32 o 
   0  12  10       69.43       35.77     15.10 o 
   1  12  10        5.91       10.43     10.62 o 
   2  12  10       10.83       24.85     13.74 o 
   3  12  10      262.03      227.55     18.05 o 
   4  12  10       40.38       42.27     13.81 o 
   5  12  10       54.88       97.53     38.11 o 
   1  13  10        3.43        1.09     11.91 o 
   2  13  10       46.77       64.14     12.10 o 
   1   1  11     2197.46     2319.20      8.56 o 
   2   1  11       99.48       87.68      3.78 o 
   3   1  11       39.41       29.27      6.39 o 
   4   1  11     2918.89     2705.15     17.40 o 
   5   1  11        0.38       -5.14      7.10 o 
   6   1  11      218.88      194.34      8.94 o 
   7   1  11      243.38      228.80      9.97 o 
   8   1  11        4.45        4.55      8.70 o 
   9   1  11      470.02      501.12     12.71 o 
  10   1  11       42.66       30.79     13.36 o 
  11   1  11        3.50       -7.93      7.93 o 
  12   1  11        1.57        0.24      8.35 o 
  13   1  11        0.86       -7.71     15.61 o 
   0   2  11     3107.89     2967.14     47.07 o 
   1   2  11     1019.14     1102.38      6.16 o 
   2   2  11      470.88      436.46      5.03 o 
   3   2  11      727.26      664.87      9.96 o 
   4   2  11      259.47      261.91      8.53 o 
   5   2  11      144.75      127.21     11.75 o 
   6   2  11     2525.41     2453.22     26.65 o 
   7   2  11       86.29       90.85     12.52 o 
   8   2  11     1206.79     1189.68     22.22 o 
   9   2  11        0.91       -8.59     13.12 o 
  10   2  11      388.60      480.52     18.48 o 
  11   2  11        6.26        1.77      7.89 o 
  12   2  11       11.66        3.13      8.46 o 
  13   2  11        6.73       -5.36     11.11 o 
   1   3  11        7.89        5.06      4.02 o 
   2   3  11      113.77      140.20      4.67 o 
   3   3  11      241.07      222.81      5.63 o 
   4   3  11     3215.62     3084.12     18.10 o 
   5   3  11      316.00      318.77     13.61 o 
   6   3  11     8040.74     7923.52     45.83 o 
   7   3  11      136.77      137.31     13.83 o 
   8   3  11      111.67      107.96     14.45 o 
   9   3  11       97.33       83.86     13.97 o 
  10   3  11        3.89       -4.84     13.82 o 
  11   3  11        0.09       -3.02     10.40 o 
  12   3  11      230.31      298.55     25.82 o 
  13   3  11       53.06       30.34     16.59 o 
   0   4  11       78.64       70.34      6.75 o 
   1   4  11      150.13      149.91      4.95 o 
   2   4  11     1232.29     1221.85      8.55 o 
   3   4  11      632.53      648.98     21.29 o 
   4   4  11        0.02        7.06      6.78 o 
   5   4  11      593.36      590.24     17.91 o 
   6   4  11     1278.96     1211.44     21.88 o 
   7   4  11      187.22      195.84     14.61 o 
   8   4  11      838.03      859.63     21.24 o 
   9   4  11       40.82       52.46     14.12 o 
  10   4  11        0.52       -3.35     14.11 o 
  11   4  11        0.30       -5.39     10.27 o 
  12   4  11       17.70       19.63     22.11 o 
   1   5  11      699.22      682.57      7.70 o 
   2   5  11      272.40      263.13      7.90 o 
   3   5  11       69.15       65.39      6.03 o 
   4   5  11       39.20       27.85      7.47 o 
   5   5  11      408.81      380.41     15.80 o 
   6   5  11       88.88       49.46     12.96 o 
   7   5  11       15.26       20.31     13.17 o 
   8   5  11        4.21        5.91     13.90 o 
   9   5  11       18.83       25.88     14.92 o 
  10   5  11      172.06      178.95     17.07 o 
  11   5  11        1.23        0.17     10.86 o 
  12   5  11      133.22      132.01     13.14 o 
   0   6  11        8.14        2.07      7.10 o 
   1   6  11       33.82       42.69      6.10 o 
   2   6  11     1136.96     1084.64     31.68 o 
   3   6  11      757.52      755.72     12.53 o 
   4   6  11      334.08      307.82     15.93 o 
   5   6  11      312.26      327.24     16.60 o 
   6   6  11       91.46       89.32     13.93 o 
   7   6  11      231.91      252.96     16.14 o 
   8   6  11       32.23       54.00     15.00 o 
   9   6  11        7.10       -0.09     14.45 o 
  10   6  11        0.03       -2.81     10.62 o 
  11   6  11       11.75       31.21     11.48 o 
   1   7  11       61.72       57.79      6.65 o 
   2   7  11      934.40      920.06     32.28 o 
   3   7  11      569.54      541.54     12.12 o 
   4   7  11     1631.64     1580.10     25.61 o 
   5   7  11       26.40       17.35     13.34 o 
   6   7  11        9.85       15.77     13.14 o 
   7   7  11       23.06       -0.67     13.92 o 
   8   7  11       71.54       63.25     15.20 o 
   9   7  11        8.84       -1.59     16.10 o 
  10   7  11        9.08        7.42     22.63 o 
  11   7  11        7.61        9.29     11.98 o 
   0   8  11     1443.09     1419.46     23.67 o 
   1   8  11       51.91       56.48      9.25 o 
   2   8  11     1529.60     1460.91     80.02 o 
   3   8  11       11.75       -2.65      9.32 o 
   4   8  11       58.85       56.26     14.72 o 
   5   8  11       91.03       68.59     14.38 o 
   6   8  11      257.60      326.82     18.02 o 
   7   8  11       16.17       15.82     15.16 o 
   8   8  11      503.19      521.45     20.59 o 
   9   8  11        4.11       -9.68     11.12 o 
  10   8  11      103.90      115.59     14.17 o 
   1   9  11        9.90       -0.41     13.10 o 
   2   9  11       20.67       -6.70     12.30 o 
   3   9  11       65.43       59.57     12.27 o 
   4   9  11      511.35      519.80     19.83 o 
   5   9  11       23.54       29.18     15.18 o 
   6   9  11      661.79      650.19     19.86 o 
   7   9  11       22.03       32.94     16.10 o 
   8   9  11        0.90      -12.72     15.46 o 
   9   9  11       15.67       17.16     17.15 o 
   0  10  11       16.46        3.17     13.45 o 
   1  10  11        1.42       -6.42     13.62 o 
   2  10  11       41.98       19.64      9.84 o 
   3  10  11      352.68      336.91     12.56 o 
   4  10  11        8.37       26.90     16.07 o 
   5  10  11        2.04       12.47     15.87 o 
   6  10  11      265.87      233.40     16.54 o 
   7  10  11        0.07       14.77     16.86 o 
   8  10  11       30.68       39.72     17.08 o 
   1  11  11        4.47        6.59     10.43 o 
   2  11  11        8.87       -5.18     10.60 o 
   3  11  11        0.00        4.36     17.50 o 
   4  11  11       80.13      125.87     17.21 o 
   5  11  11       18.80        7.17     16.71 o 
   6  11  11       79.77       71.21     17.54 o 
   7  11  11        2.73       29.41     18.37 o 
   0  12  11        0.20       -8.21     14.55 o 
   1  12  11        7.47       17.61     26.80 o 
   2  12  11       18.23        8.61     10.87 o 
   3  12  11        3.68       19.94     33.03 o 
   4  12  11       39.49       54.69     11.29 o 
   5  12  11        2.01       40.88     17.90 o 
   0   0  12      707.93      752.56      9.32 o 
   1   0  12      563.57      635.96      6.34 o 
   2   0  12       69.40       64.63      8.42 o 
   3   0  12      649.05      584.31     13.47 o 
   4   0  12      572.95      504.99     14.37 o 
   5   0  12     4357.93     4359.52     32.87 o 
   6   0  12     2339.05     2283.01     26.01 o 
   7   0  12      123.18      132.62     13.12 o 
   8   0  12     2751.15     2702.42     30.65 o 
   9   0  12      113.55      100.37     13.71 o 
  10   0  12       16.08        4.11     13.28 o 
  11   0  12      237.12      249.14     16.98 o 
  12   0  12       37.14       42.54     14.98 o 
  13   0  12      873.00      939.49     25.51 o 
   1   1  12     2481.51     2321.22     13.48 o 
   2   1  12      376.51      358.32      5.32 o 
   3   1  12      464.05      396.24     10.61 o 
   4   1  12     2219.37     2197.72     55.80 o 
   5   1  12       26.47       21.99      7.79 o 
   6   1  12        3.26       -7.68      8.00 o 
   7   1  12      261.48      248.42     10.47 o 
   8   1  12        1.91        1.29      9.14 o 
   9   1  12       43.17       36.43      9.72 o 
  10   1  12      101.52       97.90     14.37 o 
  11   1  12       24.53        2.21     14.20 o 
  12   1  12      200.45      250.79     11.63 o 
   0   2  12      310.30      346.36      6.80 o 
   1   2  12      504.84      521.66      8.82 o 
   2   2  12      365.05      374.71      7.58 o 
   3   2  12       32.68       32.86      6.83 o 
   4   2  12      238.02      195.68      8.63 o 
   5   2  12      255.86      249.73      9.49 o 
   6   2  12       31.31       33.26     12.55 o 
   7   2  12      294.62      253.22     14.98 o 
   8   2  12        0.10       -9.02     13.37 o 
   9   2  12      236.34      200.67     15.87 o 
  10   2  12       17.68       17.57     14.54 o 
  11   2  12      168.64      158.73     12.40 o 
  12   2  12        4.65       12.76     13.04 o 
   1   3  12     1212.66     1364.14      9.08 o 
   2   3  12      328.42      349.55      6.00 o 
   3   3  12       22.11       21.76      8.74 o 
   4   3  12      145.49      149.69     12.36 o 
   5   3  12      130.90      145.96     13.40 o 
   6   3  12      411.77      425.33     16.37 o 
   7   3  12       43.45       40.61     12.95 o 
   8   3  12       40.33       42.75     13.86 o 
   9   3  12      192.76      188.61     16.12 o 
  10   3  12        6.65        3.53     14.94 o 
  11   3  12       18.88       36.91     15.74 o 
  12   3  12       25.86       40.39     11.78 o 
   0   4  12     1134.93     1089.44     12.45 o 
   1   4  12      117.44      104.94      5.17 o 
   2   4  12        0.16        0.50      4.78 o 
   3   4  12     2609.73     2428.96     61.25 o 
   4   4  12     1287.37     1256.52     20.76 o 
   5   4  12      572.14      512.89     17.05 o 
   6   4  12      684.59      681.17     18.97 o 
   7   4  12      231.68      247.91     15.69 o 
   8   4  12      449.38      500.60     18.61 o 
   9   4  12        9.75       22.70     14.61 o 
  10   4  12      506.43      453.73     19.94 o 
  11   4  12       79.25       84.55     11.68 o 
  12   4  12       49.44       46.92     12.17 o 
   1   5  12     2226.85     2149.11     33.46 o 
   2   5  12      497.83      477.15      8.54 o 
   3   5  12      893.96      846.49     12.31 o 
   4   5  12     1798.39     1747.51     16.21 o 
   5   5  12      260.96      215.06     14.97 o 
   6   5  12        6.67       -2.81     13.40 o 
   7   5  12      369.26      371.89     17.46 o 
   8   5  12        1.77       -9.81     14.46 o 
   9   5  12      543.19      561.77     20.48 o 
  10   5  12      365.10      387.35     19.84 o 
  11   5  12      153.37      128.86     12.82 o 
   0   6  12      137.69      148.68      8.87 o 
   1   6  12        7.24        9.39      6.41 o 
   2   6  12      191.09      157.18     10.04 o 
   3   6  12      455.78      434.88     11.14 o 
   4   6  12       57.55       55.48      8.89 o 
   5   6  12     1041.08     1080.81     22.40 o 
   6   6  12      492.64      465.67     17.74 o 
   7   6  12      157.16      150.32     15.16 o 
   8   6  12      356.54      428.66     19.33 o 
   9   6  12      504.01      446.50     20.39 o 
  10   6  12       42.00       47.12     16.66 o 
  11   6  12      106.90      150.25     14.38 o 
   1   7  12       27.42       34.91      8.05 o 
   2   7  12      280.73      260.48      9.12 o 
   3   7  12      103.40       94.72     18.57 o 
   4   7  12      646.72      595.58     36.35 o 
   5   7  12        7.71        3.10     13.95 o 
   6   7  12      184.67      189.02     15.80 o 
   7   7  12       69.39       29.94     14.63 o 
   8   7  12       37.23       17.17     14.76 o 
   9   7  12      129.19      172.49     17.97 o 
  10   7  12        9.11       -6.86     11.96 o 
   0   8  12      201.26      206.20     15.32 o 
   1   8  12      198.65      181.76     10.51 o 
   2   8  12      265.24      259.03     24.85 o 
   3   8  12      351.39      331.59     15.56 o 
   4   8  12       59.03       55.27     10.07 o 
   5   8  12      200.31      178.61     16.32 o 
   6   8  12       71.85       78.07     15.42 o 
   7   8  12       37.14       19.36     15.46 o 
   8   8  12       71.53       39.07     15.16 o 
   9   8  12       10.46       -0.25     16.78 o 
  10   8  12        0.46       15.51     16.67 o 
   1   9  12     1399.71     1296.64     68.00 o 
   2   9  12      115.45      124.81     25.35 o 
   3   9  12        0.90       -8.28      9.86 o 
   4   9  12      330.04      327.32     12.67 o 
   5   9  12      262.35      218.42     17.67 o 
   6   9  12      118.22      118.34     17.00 o 
   7   9  12        7.33       26.37     15.91 o 
   9   9  12      111.90      103.60     13.19 o 
   0  10  12        2.41       13.10     14.32 o 
   1  10  12       23.36       14.64     10.21 o 
   2  10  12       13.28       -8.56      9.99 o 
   3  10  12      292.88      293.56     18.47 o 
   4  10  12      117.76      108.87     11.61 o 
   5  10  12      350.27      359.38     19.99 o 
   6  10  12      184.36      159.05     18.95 o 
   7  10  12       18.05       61.30     17.73 o 
   1  11  12       20.53       29.73     10.75 o 
   2  11  12       29.12        0.86     10.70 o 
   3  11  12       18.27       -7.27     11.01 o 
   4  11  12        6.42       31.83     10.92 o 
   5  11  12      127.38      123.70     18.31 o 
   6  11  12       32.49       25.63     16.80 o 
   0  12  12      107.32      104.63     17.28 o 
   1  12  12        8.12        9.22     10.80 o 
   2  12  12        7.13      -11.00     11.00 o 
   3  12  12       79.25       73.51     11.83 o 
   4  12  12       84.25      135.61     18.25 o 
   1   1  13      246.19      244.35      4.16 o 
   2   1  13        5.65        4.42      4.80 o 
   3   1  13     1074.37     1120.96     12.67 o 
   4   1  13      618.63      612.56     11.28 o 
   5   1  13       73.69       57.30     14.62 o 
   6   1  13      925.99      895.43     13.73 o 
   7   1  13      954.01      912.47     14.30 o 
   8   1  13       20.05       16.53      9.35 o 
   9   1  13      365.65      388.07     12.58 o 
  10   1  13        1.49       -5.68     13.76 o 
  11   1  13        0.05      -14.53     14.53 o 
  12   1  13       64.79       72.22      9.47 o 
   0   2  13     2233.81     2114.50     12.70 o 
   1   2  13       15.03       11.82      3.51 o 
   2   2  13       38.55       35.55      5.00 o 
   3   2  13     3829.64     3775.43    108.28 o 
   4   2  13      641.19      619.64     17.86 o 
   5   2  13     2748.99     2698.51     43.54 o 
   6   2  13        5.85        6.69     12.51 o 
   7   2  13      176.35      151.52     14.38 o 
   8   2  13      135.32      119.21     14.14 o 
   9   2  13       89.83       68.83     14.44 o 
  10   2  13      105.91      113.05     16.50 o 
  11   2  13      217.23      270.94     18.94 o 
  12   2  13        0.35        6.37     11.18 o 
   1   3  13     3045.23     3052.94     19.98 o 
   2   3  13      142.91      163.85      7.20 o 
   3   3  13      496.33      499.14     14.53 o 
   4   3  13      613.52      601.19     16.73 o 
   5   3  13      230.45      220.04     14.69 o 
   6   3  13      373.61      324.92     15.72 o 
   7   3  13     1141.64     1174.36     22.66 o 
   8   3  13      106.57       92.73     14.43 o 
   9   3  13      165.20      151.59     16.17 o 
  10   3  13       69.38       51.96     15.29 o 
  11   3  13        3.97       26.17     16.17 o 
  12   3  13      335.31      422.46     21.88 o 
   0   4  13     3438.78     3411.86     20.52 o 
   1   4  13       76.99       80.21      5.09 o 
   2   4  13      351.86      337.16      6.85 o 
   3   4  13      712.46      726.85     13.71 o 
   4   4  13      316.88      309.20     15.16 o 
   5   4  13      277.11      267.28     14.75 o 
   6   4  13      345.73      366.71     16.88 o 
   7   4  13        0.04       -2.28     13.60 o 
   8   4  13      294.84      324.65     17.43 o 
   9   4  13       32.49       66.23     15.38 o 
  10   4  13        4.44      -15.56     15.56 o 
  11   4  13       36.82       34.49     16.96 o 
   1   5  13      485.23      455.48     11.62 o 
   2   5  13      208.44      196.22      6.47 o 
   3   5  13      493.17      483.19     10.89 o 
   4   5  13        3.81        7.50     12.70 o 
   5   5  13       77.24       71.88     13.31 o 
   6   5  13        0.77       -4.16     13.67 o 
   7   5  13       86.83       83.83     14.91 o 
   8   5  13       41.32       18.49     15.21 o 
   9   5  13      209.03      206.34     17.64 o 
  10   5  13        0.40       41.00     16.47 o 
  11   5  13       43.96       21.41     17.24 o 
   0   6  13     2208.32     2229.03     23.29 o 
   1   6  13      197.13      192.34      8.07 o 
   2   6  13       78.80       73.53      7.49 o 
   3   6  13      291.05      281.31     14.07 o 
   4   6  13       65.75       53.09     13.27 o 
   5   6  13      287.41      311.18     16.90 o 
   6   6  13      102.09       83.59     14.81 o 
   7   6  13        0.30       -7.14     13.95 o 
   8   6  13        8.26       29.13     15.98 o 
   9   6  13       66.28       78.26     16.87 o 
  10   6  13       78.53      108.52     18.25 o 
   1   7  13     2883.85     2936.50     27.85 o 
   2   7  13       33.08       26.71      7.71 o 
   3   7  13     1779.34     1661.58     44.69 o 
   4   7  13       23.52        9.64      9.15 o 
   5   7  13      103.09       85.19     14.68 o 
   6   7  13      118.93      107.28     15.77 o 
   7   7  13      106.12       95.13     16.00 o 
   8   7  13       88.77       86.18     16.15 o 
   9   7  13       83.85       99.81     18.17 o 
  10   7  13      121.92       78.92     19.31 o 
   0   8  13      442.90      457.93     18.52 o 
   1   8  13        0.64        1.29      8.04 o 
   2   8  13      177.33      185.79     17.52 o 
   3   8  13       78.16       57.75     23.96 o 
   4   8  13      243.42      178.40     10.86 o 
   5   8  13      432.16      468.47     19.93 o 
   6   8  13       59.89       86.20     16.63 o 
   8   8  13      258.85      274.12     19.08 o 
   9   8  13      302.33      346.04     21.84 o 
   1   9  13      186.63      193.31     11.39 o 
   2   9  13        2.89        4.57      9.79 o 
   3   9  13        1.40       -2.83     14.04 o 
   4   9  13      273.77      225.25     12.11 o 
   5   9  13       29.47       45.56     10.39 o 
   6   9  13       46.56       76.17     16.78 o 
   7   9  13      177.51      207.11     18.75 o 
   0  10  13      118.28      115.98     16.21 o 
   1  10  13       42.44       35.84     11.66 o 
   2  10  13        2.37        3.36     10.88 o 
   3  10  13      110.85       84.91     22.93 o 
   4  10  13        3.58      -10.58     10.58 o 
   5  10  13      133.23      134.71     17.78 o 
   6  10  13        5.03       10.43     16.88 o 
   7  10  13       37.58       70.55     18.08 o 
   1  11  13      122.19      108.22     22.53 o 
   2  11  13       89.50       95.67     13.85 o 
   3  11  13        9.57       -5.52     15.46 o 
   4  11  13       15.97       10.32     19.94 o 
   5  11  13        4.64       13.57     16.31 o 
   0  12  13       15.10       29.70     15.72 o 
   1  12  13       50.24       52.66     17.54 o 
   2  12  13        0.35       -7.86     11.03 o 
   0   0  14      737.73      686.49     22.84 o 
   1   0  14      610.09      664.61      9.87 o 
   2   0  14     2187.79     2292.99     48.35 o 
   3   0  14      244.95      187.29     12.06 o 
   4   0  14      405.46      417.37     15.21 o 
   5   0  14        2.68       -4.84     11.51 o 
   6   0  14     1108.58     1045.28     21.01 o 
   7   0  14        0.34       11.19     13.01 o 
   8   0  14      590.06      606.89     19.45 o 
   9   0  14       68.86       39.58     13.50 o 
  10   0  14       44.38       24.61     14.68 o 
  11   0  14      115.86      170.32     17.48 o 
  12   0  14       37.55       19.75     16.73 o 
   1   1  14      282.25      270.54      8.31 o 
   2   1  14     1991.25     1936.71     28.29 o 
   3   1  14       22.35       27.31      7.51 o 
   4   1  14     2937.92     3004.13     20.39 o 
   5   1  14       78.15       63.55      8.86 o 
   6   1  14      320.27      279.59     10.90 o 
   7   1  14       84.02       73.56      9.52 o 
   8   1  14      530.75      463.99     13.04 o 
   9   1  14       88.42      105.39     10.85 o 
  10   1  14      380.62      368.16     18.56 o 
  11   1  14        6.27      -15.49     15.49 o 
  12   1  14      320.48      339.65     14.65 o 
   0   2  14        1.86       11.56      5.84 o 
   1   2  14        4.58       -0.01      3.69 o 
   2   2  14     1761.80     1771.97     17.92 o 
   3   2  14       69.61       78.15      9.00 o 
   4   2  14     2196.53     2147.79     29.71 o 
   5   2  14        4.26       22.03      8.88 o 
   6   2  14      146.12      113.57     14.36 o 
   7   2  14      109.28       93.65     14.21 o 
   8   2  14      422.68      405.93     18.08 o 
   9   2  14        0.84       -1.02     14.53 o 
  10   2  14       26.12       44.44     16.27 o 
  11   2  14       19.36       19.38     16.17 o 
   1   3  14       30.51       28.55      4.96 o 
   2   3  14        0.98        3.31      6.61 o 
   3   3  14      141.59      144.33      9.26 o 
   4   3  14      869.73      881.36     19.42 o 
   5   3  14      427.52      441.23     16.55 o 
   6   3  14      591.79      602.64     18.26 o 
   7   3  14       88.26       93.46     14.44 o 
   8   3  14      240.75      207.08     16.56 o 
   9   3  14       11.13      -15.42     15.42 o 
  10   3  14      122.00      128.49     17.52 o 
  11   3  14       11.70       34.45     17.41 o 
   0   4  14     1596.21     1484.35     15.32 o 
   1   4  14      555.52      526.49      7.84 o 
   2   4  14     1070.04     1082.28      9.57 o 
   3   4  14      401.27      402.92     17.60 o 
   4   4  14       61.98       60.37      8.69 o 
   5   4  14        0.42      -13.35     13.35 o 
   6   4  14     1118.20     1163.64     23.33 o 
   7   4  14       28.56       24.40     14.51 o 
   8   4  14      947.64      954.60     23.10 o 
   9   4  14      119.95       82.28     16.45 o 
  11   4  14       30.19      -11.95     17.80 o 
   1   5  14        0.08       -3.27      5.21 o 
   2   5  14        0.30       -1.08      6.75 o 
   3   5  14      192.84      188.53     14.15 o 
   4   5  14      501.17      485.72     17.73 o 
   5   5  14       62.38       35.82     13.86 o 
   6   5  14      704.17      724.90     20.66 o 
   7   5  14      160.24      150.88     16.28 o 
   8   5  14      546.04      477.03     20.28 o 
   9   5  14       47.73       88.53     17.32 o 
  10   5  14      456.54      576.75     22.76 o 
   0   6  14     2106.67     2143.68     19.26 o 
   1   6  14      153.04      150.91      8.59 o 
   2   6  14     3223.13     3213.69     47.85 o 
   3   6  14      187.42      170.86     10.08 o 
   4   6  14       88.17       93.28     14.57 o 
   5   6  14       84.99       75.51     14.90 o 
   6   6  14      423.43      427.10     18.61 o 
   7   6  14        7.57       14.92     14.82 o 
   8   6  14       99.97      106.20     17.27 o 
   9   6  14       29.75        9.91     16.21 o 
  10   6  14      216.54      304.47     21.56 o 
   1   7  14       52.52       65.08      9.81 o 
   2   7  14       16.50       21.85      8.08 o 
   3   7  14       10.31       12.91      9.47 o 
   4   7  14       29.07       38.61     14.66 o 
   5   7  14      194.07      192.38     16.80 o 
   6   7  14      211.16      204.35     16.76 o 
   7   7  14        4.19      -11.53     15.45 o 
   8   7  14        1.11       -7.83     16.35 o 
   9   7  14       34.66       -5.62     17.69 o 
   0   8  14      314.11      334.15     17.62 o 
   1   8  14       80.48       74.17      8.56 o 
   2   8  14      355.86      380.17     12.58 o 
   3   8  14      125.06       89.31     10.35 o 
   4   8  14        0.84       -6.15      9.83 o 
   5   8  14      131.20      129.29     16.97 o 
   6   8  14        0.01       11.70     15.12 o 
   7   8  14       70.73       29.81     15.68 o 
   8   8  14       16.38        7.62     15.82 o 
   1   9  14      327.76      323.55     13.14 o 
   2   9  14      158.52      180.46     17.87 o 
   3   9  14        8.90        2.11     10.04 o 
   4   9  14       65.21       52.67     13.37 o 
   5   9  14       20.14       25.43     16.23 o 
   6   9  14        1.42       13.82     16.03 o 
   7   9  14       27.03       -4.41     15.37 o 
   0  10  14       75.56       51.62     15.20 o 
   1  10  14        1.52       17.16     11.85 o 
   2  10  14       34.03       46.22     12.89 o 
   3  10  14       44.85       33.10     11.14 o 
   4  10  14       68.62       54.81     11.97 o 
   5  10  14       18.36       -2.61     16.21 o 
   6  10  14      201.58      267.75     19.62 o 
   1  11  14        1.50        3.97     27.14 o 
   2  11  14      164.77      173.34     12.78 o 
   3  11  14       34.13       40.32     20.10 o 
   4  11  14      531.90      530.82     26.94 o 
   1   1  15       85.34       86.24      4.75 o 
   2   1  15      473.90      531.45      8.67 o 
   3   1  15       97.66      101.26      7.23 o 
   4   1  15       45.75       51.26      8.77 o 
   5   1  15      262.69      247.53     10.46 o 
   6   1  15       51.88       33.45      9.21 o 
   7   1  15     1033.49     1054.20     44.99 o 
   8   1  15       35.84       32.77     10.13 o 
   9   1  15      206.64      224.95     12.00 o 
  10   1  15        6.68       -3.80     15.03 o 
  11   1  15       33.50        2.38     16.20 o 
   0   2  15       22.99       16.15      6.37 o 
   1   2  15      302.00      273.61      6.96 o 
   2   2  15      376.65      389.89      6.67 o 
   3   2  15     1783.43     1784.33     27.56 o 
   4   2  15      409.30      457.27     11.24 o 
   5   2  15     2424.94     2379.44     41.25 o 
   6   2  15       30.67       23.00     13.13 o 
   7   2  15      105.51       80.95     14.71 o 
   8   2  15        4.61       -9.15     14.63 o 
   9   2  15      105.77       97.59     16.15 o 
  10   2  15       35.23       40.87     16.65 o 
  11   2  15      144.02      173.84     18.34 o 
   1   3  15      888.58      837.38      8.05 o 
   2   3  15      131.32      121.26     10.95 o 
   3   3  15      708.66      785.21     13.02 o 
   4   3  15      680.15      700.55     13.29 o 
   5   3  15      749.85      681.49     19.03 o 
   6   3  15       29.57       47.80     13.87 o 
   7   3  15     2118.53     2142.75     30.20 o 
   8   3  15        1.37       -7.38     14.86 o 
   9   3  15      554.82      592.84     21.38 o 
  10   3  15       90.22       89.42     16.96 o 
  11   3  15       17.36       43.68     17.99 o 
   0   4  15      753.41      741.81     12.57 o 
   1   4  15      197.49      202.02      6.18 o 
   2   4  15       67.66       61.28      7.34 o 
   3   4  15       11.33       17.17     16.26 o 
   4   4  15      493.08      496.76     19.66 o 
   5   4  15      309.40      327.57     16.83 o 
   6   4  15       65.28       52.29     14.78 o 
   7   4  15        0.81        3.32     14.63 o 
   8   4  15        0.96       23.25     15.14 o 
   9   4  15       27.02       40.05     16.29 o 
  10   4  15       33.48        8.65     17.32 o 
   1   5  15        2.89        4.30      6.38 o 
   2   5  15      116.95      108.44      6.70 o 
   3   5  15      102.31       81.76     14.12 o 
   4   5  15       67.78       44.06     13.68 o 
   5   5  15       78.19       84.22     14.62 o 
   6   5  15        1.36      -15.45     15.45 o 
   7   5  15       29.65       28.52     15.62 o 
   8   5  15      228.20      231.42     18.67 o 
   9   5  15        4.35       42.66     17.06 o 
  10   5  15      118.07       85.87     18.56 o 
   0   6  15     1001.56     1011.00     15.39 o 
   1   6  15       23.20       18.23      7.13 o 
   2   6  15      352.00      336.42      9.62 o 
   3   6  15      113.80       83.92     14.85 o 
   4   6  15       67.89       61.59     14.50 o 
   5   6  15      258.97      271.11     16.99 o 
   6   6  15       26.18       36.10     14.74 o 
   7   6  15       17.15       14.14     16.57 o 
   8   6  15       67.48       42.79     16.69 o 
   9   6  15      473.39      515.50     23.07 o 
   1   7  15     1074.47     1077.94     13.57 o 
   2   7  15       31.13       10.11      8.13 o 
   3   7  15      279.82      242.10     17.04 o 
   4   7  15       16.10       24.77     14.51 o 
   5   7  15       13.81       30.61     15.12 o 
   6   7  15       58.01       41.84     15.79 o 
   7   7  15      192.07      213.49     17.72 o 
   8   7  15       64.38       65.68     18.17 o 
   9   7  15      166.68      182.22     19.62 o 
   0   8  15      629.54      561.00     19.79 o 
   1   8  15       35.21       16.63      8.39 o 
   2   8  15      565.02      515.63     13.82 o 
   3   8  15      566.03      523.86     13.83 o 
   4   8  15      207.95      176.42     17.20 o 
   5   8  15      265.61      325.27     19.48 o 
   6   8  15       11.97        4.08     15.57 o 
   7   8  15       12.67       -2.39     15.67 o 
   8   8  15       15.81       27.81     17.59 o 
   1   9  15      178.61      174.23     11.97 o 
   2   9  15       27.21       30.22     10.81 o 
   3   9  15       69.77       67.00     10.88 o 
   4   9  15      265.93      245.92     19.49 o 
   5   9  15       95.44      133.24     18.05 o 
   6   9  15       46.78       64.58     17.22 o 
   0  10  15      297.80      249.18     18.97 o 
   1  10  15        0.27       10.46     14.26 o 
   2  10  15      108.23      134.41     12.16 o 
   3  10  15       15.18        6.68     22.95 o 
   5  10  15       70.46       49.70     18.76 o 
   1  11  15       41.97       17.95     11.55 o 
   2  11  15        0.40       28.76     20.95 o 
   0   0  16     1699.75     1679.14     24.61 o 
   1   0  16      377.94      343.68     11.57 o 
   2   0  16      757.90      719.75     19.11 o 
   3   0  16      115.71      134.54     10.14 o 
   4   0  16      468.84      469.92     16.40 o 
   5   0  16     1181.47     1170.88     22.03 o 
   6   0  16      181.68      236.15     15.80 o 
   7   0  16      367.13      371.14     17.81 o 
   8   0  16      855.84      890.66     22.45 o 
   9   0  16        5.12      -14.71     14.71 o 
  10   0  16      204.70      244.14     18.15 o 
   1   1  16      848.18      823.82     10.26 o 
   2   1  16     2158.45     2154.36     20.55 o 
   3   1  16      172.67      195.05      8.14 o 
   4   1  16     1220.91     1178.36     15.20 o 
   5   1  16      666.73      619.22     13.14 o 
   6   1  16        3.46       -2.55      9.25 o 
   7   1  16      194.08      209.63     19.88 o 
   8   1  16       11.89        4.33     10.56 o 
   9   1  16        0.15       -5.00     14.45 o 
  10   1  16       14.50      -14.69     15.29 o 
   0   2  16      169.66      137.48      9.86 o 
   1   2  16        8.15       -1.29      6.21 o 
   2   2  16      144.53      127.16      9.71 o 
   3   2  16        2.77       11.60      7.11 o 
   4   2  16      475.36      496.98     12.82 o 
   5   2  16      178.76      161.29     14.80 o 
   6   2  16       31.17       36.27     14.11 o 
   7   2  16        4.69      -14.82     14.82 o 
   8   2  16       26.19       18.79     14.71 o 
   9   2  16       12.86        4.66     15.85 o 
  10   2  16       23.31       30.19     16.44 o 
   1   3  16      413.04      413.52      8.05 o 
   2   3  16       28.77       30.94      6.41 o 
   3   3  16      568.28      570.57     12.59 o 
   4   3  16        0.72       -9.70      9.70 o 
   5   3  16       38.34       25.83     13.80 o 
   6   3  16      174.64      201.57     16.39 o 
   7   3  16        1.64       21.37     14.78 o 
   8   3  16        1.36      -15.43     15.74 o 
   9   3  16       42.24       14.39     15.87 o 
  10   3  16        0.02       11.80     16.31 o 
   0   4  16      903.62      818.00     13.81 o 
   1   4  16      792.89      783.80     12.86 o 
   2   4  16      241.27      213.79      7.86 o 
   3   4  16      532.39      537.48     12.65 o 
   4   4  16      295.69      299.10     12.19 o 
   5   4  16        0.08        0.27     14.18 o 
   6   4  16      567.31      573.62     20.36 o 
   7   4  16        1.66        6.52     14.91 o 
   8   4  16      180.12      217.03     18.08 o 
   9   4  16       21.26       -5.01     16.12 o 
  10   4  16       27.40       -8.01     17.22 o 
   1   5  16      640.72      643.94      9.61 o 
   2   5  16      178.33      165.78      9.25 o 
   3   5  16      450.89      448.01     17.97 o 
   4   5  16     1516.14     1489.36     25.95 o 
   5   5  16       77.70       69.40     15.26 o 
   6   5  16      614.83      642.27     21.43 o 
   7   5  16      332.33      359.42     19.41 o 
   8   5  16      337.56      328.92     19.76 o 
   9   5  16       57.36       89.10     17.74 o 
   0   6  16     1410.06     1337.23     57.43 o 
   1   6  16       81.91       71.34      7.37 o 
   2   6  16       27.93       10.99      8.48 o 
   3   6  16      197.33      226.63     16.56 o 
   4   6  16       25.99        8.29     14.34 o 
   5   6  16      114.37      115.57     15.95 o 
   6   6  16      173.64      188.52     17.45 o 
   7   6  16        6.62       -7.06     16.42 o 
   8   6  16       65.10       56.37     16.85 o 
   9   6  16       62.16       70.22     18.62 o 
   1   7  16        7.20       -3.57      7.24 o 
   2   7  16       46.24       20.96      7.28 o 
   3   7  16      286.59      284.79     18.43 o 
   4   7  16        0.02       -1.60     15.10 o 
   5   7  16       31.39       -4.16     14.69 o 
   6   7  16        5.22      -15.54     15.54 o 
   7   7  16      467.87      518.78     21.95 o 
   8   7  16       19.24       50.36     18.14 o 
   0   8  16       12.41        0.91     10.34 o 
   1   8  16        0.54       -2.45      8.57 o 
   2   8  16        1.23       -2.52      8.55 o 
   3   8  16       13.29        7.95     15.24 o 
   4   8  16        0.00       13.69     15.26 o 
   5   8  16      139.37      172.85     18.43 o 
   6   8  16       17.63      -13.84     16.34 o 
   7   8  16       15.39       12.87     17.58 o 
   1   9  16       19.17       25.22     10.82 o 
   2   9  16      100.39       98.72     12.91 o 
   3   9  16        6.36       -4.09     15.97 o 
   4   9  16      325.99      321.91     20.79 o 
   5   9  16        7.39       39.97     18.01 o 
   6   9  16       17.14       14.89     17.34 o 
   0  10  16        0.11       -9.67     16.31 o 
   1  10  16      265.54      269.23     30.47 o 
   2  10  16       58.15       38.16     13.25 o 
   3  10  16      169.58      153.77     34.92 o 
   4  10  16        7.08       -7.42     17.47 o 
   1   1  17       97.27      103.63      7.49 o 
   2   1  17      613.14      639.72     10.76 o 
   3   1  17       55.00       44.11      6.65 o 
   4   1  17      537.08      508.87     12.15 o 
   5   1  17      146.44      149.73     10.23 o 
   6   1  17       17.13        8.55      9.96 o 
   7   1  17       62.52       63.38     18.39 o 
   8   1  17       78.91       90.39     11.47 o 
   9   1  17      239.87      270.95     18.23 o 
  10   1  17       12.16      -16.01     16.47 o 
   0   2  17      182.93      177.61     10.97 o 
   1   2  17      151.03      147.29      7.87 o 
   2   2  17       10.96        5.82      7.93 o 
   3   2  17      208.73      197.87     10.68 o 
   4   2  17      141.34      133.66     10.46 o 
   5   2  17        0.27       -2.53     13.15 o 
   6   2  17     1028.09     1093.60     23.96 o 
   7   2  17        0.71       -4.38     15.05 o 
   8   2  17      767.08      821.42     23.04 o 
   9   2  17        1.83       17.16     16.67 o 
  10   2  17      286.17      375.76     21.18 o 
   1   3  17      473.90      444.16     15.32 o 
   2   3  17      808.41      810.81     13.33 o 
   3   3  17      390.30      374.91     12.19 o 
   4   3  17      550.23      567.58     16.19 o 
   5   3  17      152.91      129.53     29.89 o 
   6   3  17      698.79      701.71     21.60 o 
   7   3  17      104.46       99.63     16.04 o 
   8   3  17       22.07       -2.84     15.86 o 
   9   3  17       73.80       42.82     16.82 o 
   0   4  17       12.34       12.37      9.45 o 
   1   4  17       10.23        7.86      6.78 o 
   2   4  17      586.06      590.03     13.15 o 
   3   4  17      343.16      366.09     12.12 o 
   4   4  17      121.31      115.20     10.87 o 
   5   4  17       20.94       -7.69     15.04 o 
   6   4  17       66.78       62.37     15.76 o 
   7   4  17      149.97      135.24     17.13 o 
   8   4  17       76.15       92.69     17.09 o 
   9   4  17      113.29       76.20     17.65 o 
   1   5  17      469.53      439.08     10.69 o 
   2   5  17       31.67       29.35      8.71 o 
   3   5  17       78.59       72.61     14.64 o 
   4   5  17      365.20      406.38     18.52 o 
   5   5  17        0.41       -2.87     15.54 o 
   6   5  17       95.29       56.27     16.18 o 
   7   5  17        0.30        6.09     16.38 o 
   8   5  17       50.59       59.85     17.50 o 
   9   5  17        0.03        2.45     17.19 o 
   0   6  17      313.80      298.68     17.46 o 
   1   6  17       78.76       76.13      8.89 o 
   2   6  17      103.45      104.41      9.27 o 
   3   6  17      258.11      273.89     17.20 o 
   4   6  17        0.14      -14.64     14.64 o 
   5   6  17        2.92       -3.62     14.53 o 
   6   6  17       32.28       35.70     16.30 o 
   7   6  17        7.51      -16.48     16.48 o 
   8   6  17        2.84      -18.02     18.02 o 
   1   7  17       58.76       45.09      7.73 o 
   2   7  17      281.07      276.55     10.64 o 
   3   7  17       44.32       79.52     16.24 o 
   4   7  17      132.07      145.07     16.84 o 
   5   7  17       45.32       24.24     15.44 o 
   6   7  17      157.08      150.97     18.03 o 
   7   7  17       87.71      103.39     19.01 o 
   0   8  17      141.33      135.16     11.86 o 
   1   8  17       17.69       36.87     11.17 o 
   2   8  17      241.90      216.21     22.24 o 
   3   8  17       11.89       13.88     15.91 o 
   4   8  17        0.30       17.14     16.52 o 
   5   8  17       86.85       84.00     17.42 o 
   6   8  17      228.18      248.85     20.05 o 
   1   9  17      183.19      204.42     12.90 o 
   2   9  17      137.53      124.48     12.25 o 
   4   9  17      284.04      369.49     21.67 o 
   0  10  17       36.99       37.98     16.83 o 
   1  10  17       28.26       11.04     12.34 o 
   0   0  18      114.69       71.85     16.09 o 
   1   0  18        5.35       13.48     15.47 o 
   2   0  18      515.98      483.92     19.71 o 
   3   0  18       24.38        6.81     14.83 o 
   4   0  18      208.13      203.01     32.62 o 
   5   0  18      204.85      225.97     15.90 o 
   6   0  18      248.66      234.60     16.11 o 
   7   0  18      617.06      631.28     20.89 o 
   8   0  18        4.77       -7.93     14.87 o 
   9   0  18       86.60       79.29     16.33 o 
   1   1  18     2381.22     2384.81     15.54 o 
   2   1  18      380.17      398.17     13.28 o 
   3   1  18      216.58      190.25      9.25 o 
   4   1  18       29.26        9.33      7.49 o 
   5   1  18      250.97      255.82     11.23 o 
   6   1  18      138.68      136.88     11.04 o 
   7   1  18      237.47      258.92     23.97 o 
   8   1  18        5.80       18.82     11.04 o 
   9   1  18       12.53       11.40     16.09 o 
   0   2  18      268.03      249.74     11.94 o 
   1   2  18        6.44        5.97      8.09 o 
   2   2  18       19.06        6.78      7.89 o 
   3   2  18        1.59       21.19      9.43 o 
   4   2  18       90.04       87.41     10.21 o 
   5   2  18      337.63      334.00     26.10 o 
   6   2  18       28.92       -1.28     14.88 o 
   7   2  18      158.45      188.37     17.32 o 
   8   2  18        1.35       24.54     16.26 o 
   9   2  18        5.82       51.63     17.34 o 
   1   3  18        5.18       25.13      8.45 o 
   2   3  18        1.03       -6.82      6.82 o 
   3   3  18       39.71       36.94      8.34 o 
   4   3  18        0.01        6.34     10.13 o 
   5   3  18       14.74       19.70     20.59 o 
   6   3  18        7.81       11.57     14.86 o 
   7   3  18       37.36       14.43     15.60 o 
   8   3  18        0.52       -5.91     16.14 o 
   9   3  18      106.62      145.56     18.79 o 
   0   4  18      704.14      692.65     21.23 o 
   1   4  18       53.72       44.56      7.96 o 
   2   4  18       40.66       41.86      9.67 o 
   3   4  18      801.45      847.33     15.94 o 
   4   4  18       11.46       13.60     12.55 o 
   5   4  18      606.18      587.34     21.05 o 
   6   4  18       23.89       13.40     15.83 o 
   7   4  18       26.43       11.04     16.30 o 
   8   4  18       29.70       19.59     16.69 o 
   1   5  18        7.94       23.38      8.70 o 
   2   5  18      118.50      113.63      9.35 o 
   3   5  18      248.84      267.09     12.96 o 
   4   5  18       38.03       53.07     15.10 o 
   5   5  18       13.77       12.74     15.80 o 
   6   5  18       33.08       10.09     15.67 o 
   7   5  18      290.36      335.87     20.03 o 
   8   5  18        5.63       32.09     18.16 o 
   0   6  18      138.51      129.48     16.32 o 
   1   6  18      798.43      873.68     13.43 o 
   2   6  18       11.03        8.83      9.25 o 
   3   6  18      538.31      602.33     15.55 o 
   4   6  18       37.21        8.50     14.83 o 
   5   6  18      297.37      347.09     19.53 o 
   6   6  18      128.28      140.97     18.38 o 
   7   6  18       92.68       68.44     17.93 o 
   1   7  18      188.98      224.10     27.60 o 
   2   7  18       43.38       41.55     14.76 o 
   3   7  18       32.76       34.63     11.68 o 
   4   7  18       78.94       50.19     16.01 o 
   5   7  18       51.63       51.27     16.51 o 
   6   7  18        0.06       -6.73     17.39 o 
   0   8  18       73.67       24.81     11.67 o 
   1   8  18       24.85        5.73     32.48 o 
   2   8  18        8.03       -9.55     12.45 o 
   3   8  18        7.89       22.37     20.27 o 
   4   8  18        1.31       22.32     16.86 o 
   5   8  18       27.44       -0.36     17.72 o 
   1   9  18       54.43       51.00     24.92 o 
   2   9  18        0.56      -17.10     17.10 o 
   1   1  19      259.61      291.43     10.70 o 
   2   1  19      396.82      419.23     14.09 o 
   3   1  19       25.50       12.22      8.36 o 
   4   1  19       20.82        4.07      7.03 o 
   5   1  19      161.76      172.07      9.31 o 
   6   1  19        0.02        8.73     13.21 o 
   7   1  19       91.98       97.29     11.41 o 
   8   1  19       17.91       11.52     15.39 o 
   0   2  19      260.42      232.45     12.30 o 
   1   2  19        9.36       24.30      9.12 o 
   2   2  19      117.94      103.81     14.56 o 
   3   2  19       53.74       44.65     10.82 o 
   4   2  19       54.91       44.55     10.43 o 
   5   2  19      152.20      177.11     16.72 o 
   6   2  19      196.82      162.97     17.18 o 
   7   2  19        0.01      -14.43     15.31 o 
   8   2  19      256.49      313.05     20.03 o 
   1   3  19       46.97       66.46      9.07 o 
   2   3  19       57.94       66.87     20.93 o 
   3   3  19       93.32       83.62      9.01 o 
   4   3  19      305.08      317.48     28.44 o 
   5   3  19       26.47       14.29     17.98 o 
   6   3  19      151.44      141.78     12.23 o 
   7   3  19      102.78       83.64     16.92 o 
   8   3  19        5.66       -3.59     16.45 o 
   0   4  19      449.85      450.19     20.94 o 
   1   4  19       19.05       12.55     10.63 o 
   2   4  19       35.70       31.51      7.67 o 
   3   4  19      388.83      433.25     16.05 o 
   4   4  19        0.02       -1.27     11.37 o 
   5   4  19      203.48      180.77     18.18 o 
   6   4  19       52.12       54.25     16.02 o 
   7   4  19        0.27      -10.70     16.08 o 
   1   5  19        3.69       13.77     11.41 o 
   2   5  19      285.30      293.46     10.64 o 
   3   5  19       39.79       26.10     23.57 o 
   4   5  19       90.40      120.54     16.70 o 
   5   5  19        6.14      -15.56     15.56 o 
   6   5  19       40.39       17.11     16.60 o 
   7   5  19       12.61       18.39     17.01 o 
   0   6  19        5.27      -17.12     17.45 o 
   1   6  19       12.27       32.49      9.53 o 
   2   6  19      159.52      166.74     10.38 o 
   3   6  19        2.33      -11.43     11.43 o 
   4   6  19       59.66       71.86     15.73 o 
   5   6  19       53.98       57.36     17.11 o 
   6   6  19       34.02        5.78     16.99 o 
   1   7  19        5.56       27.44     11.13 o 
   2   7  19      132.37      158.04     20.38 o 
   3   7  19       34.16       10.94     13.20 o 
   4   7  19      239.74      232.84     19.10 o 
   5   7  19        5.17      -17.21     17.21 o 
   0   8  19      432.57      434.80     15.22 o 
   1   8  19       16.36       29.71     12.51 o 
   2   8  19      137.15      202.50     28.48 o 
   3   8  19      173.64      180.66     13.89 o 
   0   0  20     1247.87     1319.92     27.11 o 
   1   0  20       16.66        1.90     11.43 o 
   2   0  20     1210.84     1377.64     27.95 o 
   3   0  20       31.00       24.94     16.12 o 
   4   0  20       31.29       16.00     16.46 o 
   5   0  20      158.66      158.92     11.71 o 
   6   0  20       21.43       -7.11     14.78 o 
   7   0  20       42.59       33.01     15.11 o 
   1   1  20      794.38      818.13     18.12 o 
   2   1  20       62.36       70.33     11.84 o 
   3   1  20       26.49       30.22     20.83 o 
   4   1  20      143.55      166.20      9.86 o 
   5   1  20       20.30        7.17     10.31 o 
   6   1  20       23.96       26.46     10.56 o 
   7   1  20        3.26       19.21     12.34 o 
   0   2  20       22.95       34.43     10.84 o 
   1   2  20       22.31       24.82     10.30 o 
   2   2  20      126.11      129.00     15.24 o 
   3   2  20        0.05        7.29     15.88 o 
   4   2  20        1.70        5.20     28.99 o 
   5   2  20        3.91      -14.15     14.15 o 
   6   2  20       23.70       -0.45     20.65 o 
   7   2  20       84.95      109.93     17.74 o 
   1   3  20        1.40        8.94      9.15 o 
   2   3  20       64.95       79.50     11.69 o 
   3   3  20       81.49       75.11      9.23 o 
   4   3  20       32.52       66.82     13.19 o 
   5   3  20       27.02       31.53     11.31 o 
   7   3  20       20.59      -10.97     16.06 o 
   0   4  20      573.75      525.22     22.26 o 
   1   4  20      209.87      200.92     15.02 o 
   2   4  20       59.49       78.98     11.96 o 
   3   4  20      144.81      119.64      9.74 o 
   4   4  20       27.27       18.07     11.08 o 
   5   4  20        1.08       18.66     15.12 o 
   6   4  20        0.43       18.63     17.13 o 
   1   5  20       81.73       96.21     17.73 o 
   2   5  20      264.52      295.61     13.41 o 
   3   5  20       31.43       46.09     25.94 o 
   4   5  20      103.64      118.29     12.81 o 
   5   5  20        0.20       -8.39     15.97 o 
   0   6  20      277.14      343.08     21.45 o 
   1   6  20        1.15       10.18     14.88 o 
   2   6  20      558.91      584.00     33.46 o 
   3   6  20      124.94      121.44     23.85 o 
   4   6  20        2.47        3.69     17.14 o 
   1   7  20       82.71       85.81     13.63 o 
   2   7  20        5.48        8.86     23.29 o 
   3   7  20       10.98      -19.86     19.86 o 
   1   1  21        9.69        3.79     11.87 o 
   2   1  21        7.64        0.03     11.60 o 
   3   1  21       27.25       48.32     11.98 o 
   4   1  21        0.51        4.81     26.11 o 
   5   1  21       34.76       37.55     16.04 o 
   6   1  21        0.48        4.63     10.59 o 
   0   2  21        3.29       21.71     17.60 o 
   1   2  21       65.27       58.58     12.28 o 
   2   2  21       22.94       31.32     18.21 o 
   3   2  21      342.21      374.23     14.59 o 
   4   2  21        0.79       36.57     17.17 o 
   5   2  21       16.46       13.64     10.93 o 
   6   2  21       42.99       28.62     13.19 o 
   1   3  21      248.04      295.00     11.42 o 
   2   3  21      166.14      208.86     22.73 o 
   3   3  21       29.90        0.95     24.23 o 
   4   3  21       10.73       -1.14      9.54 o 
   5   3  21      106.96       95.71     16.91 o 
   0   4  21        2.31        4.95     17.09 o 
   1   4  21      100.54       98.08     13.14 o 
   2   4  21        1.98       33.33     11.91 o 
   3   4  21      142.96      190.65     33.24 o 
   4   4  21      144.02      150.62     27.18 o 
   5   4  21      204.13      258.33     20.01 o 
   1   5  21        1.45       -0.76     16.47 o 
   2   5  21       74.06      126.47     20.24 o 
   3   5  21       16.37       13.07     11.92 o 
   4   5  21        0.08      -15.27     19.13 o 
   0   6  21        3.79       49.93     20.06 o 
   1   6  21       20.12       52.62     37.18 o 
   2   6  21       29.59       71.20     20.42 o 
   0   0  22     1512.09     1627.00     30.15 o 
   1   0  22        0.20       39.03     17.70 o 
   2   0  22       80.87       41.45     17.70 o 
   3   0  22       12.01       42.73     18.07 o 
   4   0  22        7.38       25.04     17.53 o 
   5   0  22       48.24       35.18     18.38 o 
   1   1  22      173.11      208.59     33.83 o 
   2   1  22       82.51       88.08     13.04 o 
   3   1  22      190.44      236.75     32.48 o 
   4   1  22      106.39      186.87     14.09 o 
   5   1  22       38.86       21.56     27.77 o 
   0   2  22       27.07       53.18     18.37 o 
   1   2  22       16.15       -2.73      9.66 o 
   2   2  22       26.63       75.90     34.34 o 
   3   2  22        6.54       61.76     17.83 o 
   4   2  22       84.20      108.39     13.23 o 
   2   3  22       11.59       27.84     12.43 o 
   3   3  22       23.24       37.75     12.71 o 
   4   3  22       11.29        6.56     18.31 o 
   0   4  22        5.11       47.43     18.74 o 
   1   4  22        2.66      -12.00     12.88 o 
   2   4  22        1.80       28.87     18.73 o 
   3   4  22       36.57       84.86     19.16 o 
   1   1  23        0.16       28.39     25.05 o 
   2   1  23       21.96       41.73     50.25 o 
   0   2  23        5.29       27.60     17.67 o 
   1   2  23       61.79       49.09     34.36 o 
                                                 
